# Supplementary material for: Inferring Behavioral States of Grazing Livestock from High-Frequency Position Data Alone
Source: PLoS One. 2014 Dec 4;9(12):e114522. doi: 10.1371/journal.pone.0114522 (PMC4256437; doi:10.1371/journal.pone.0114522)
Supplement: Dataset S1 — Original GPS tracking data with observed cow behavior. (TXT) [file pone.0114522.s005.txt]

#----------------------------------------------------------------------------------------------------------
# Data supplement to article 
# Inferring behavioral states of grazing livestock from high-frequency position data alone
# Hermel Homburger, Manuel K. Schneider, Sandra Hilfiker, Andreas L�scher
# For further information write to: manuel.schneider@agroscope.admin.ch
#
# Columns are:
# X, Y		X and Y coordinates in projection CH1903 LV03 (EPSG 21718)
# Time		Year-Month-Day Hour:Min:Sec
# Sequence	Sequence number 1-19
# State 	Observed behavioral state: walking (w), grazing (g), resting (r) and other or unknown (o)
#----------------------------------------------------------------------------------------------------------
X	Y	Time	Sequence	State
666369.4409	186927.5662	2011-06-05 09:34:56	1	o
666368.4318	186927.3927	2011-06-05 09:35:16	1	o
666357.936	186922.5514	2011-06-05 09:35:36	1	o
666349.8833	186915.3659	2011-06-05 09:35:56	1	o
666341.6002	186909.2817	2011-06-05 09:36:16	1	o
666341.0209	186908.6727	2011-06-05 09:36:36	1	o
666340.4203	186907.9268	2011-06-05 09:36:56	1	o
666339.8789	186907.8974	2011-06-05 09:37:16	1	o
666339.287	186908.0821	2011-06-05 09:37:36	1	o
666339.0956	186908.0033	2011-06-05 09:37:56	1	o
666337.3066	186907.9834	2011-06-05 09:38:16	1	o
666336.5249	186907.529	2011-06-05 09:38:36	1	o
666337.7653	186906.3854	2011-06-05 09:38:56	1	o
666339.8011	186905.0738	2011-06-05 09:39:16	1	o
666339.3603	186904.433	2011-06-05 09:39:36	1	o
666339.7568	186903.7003	2011-06-05 09:39:56	1	g
666340.501	186904.2211	2011-06-05 09:40:16	1	g
666340.7366	186903.2064	2011-06-05 09:40:36	1	g
666340.8841	186902.7711	2011-06-05 09:40:56	1	g
666340.9972	186902.967	2011-06-05 09:41:16	1	f
666351.2656	186907.6845	2011-06-05 09:41:36	1	f
666354.1814	186908.9598	2011-06-05 09:41:56	1	f
666354.8135	186909.1413	2011-06-05 09:42:16	1	f
666355.5499	186909.821	2011-06-05 09:42:36	1	f
666356.4634	186909.1885	2011-06-05 09:42:56	1	f
666356.6793	186909.4633	2011-06-05 09:43:16	1	f
666356.8903	186907.9836	2011-06-05 09:43:36	1	f
666357.9841	186908.635	2011-06-05 09:43:56	1	f
666357.9558	186907.1994	2011-06-05 09:44:16	1	f
666356.7392	186906.3999	2011-06-05 09:44:36	1	f
666355.0196	186905.9673	2011-06-05 09:44:56	1	f
666355.0925	186905.9259	2011-06-05 09:45:16	1	f
666355.1456	186905.8875	2011-06-05 09:45:36	1	f
666355.1251	186905.9451	2011-06-05 09:45:56	1	f
666355.2461	186905.6296	2011-06-05 09:46:16	1	f
666356.7543	186910.2712	2011-06-05 09:46:36	1	f
666357.1971	186909.5635	2011-06-05 09:46:56	1	f
666358.0386	186910.1198	2011-06-05 09:47:16	1	f
666358.8058	186911.3257	2011-06-05 09:47:36	1	f
666359.9844	186918.6507	2011-06-05 09:47:56	1	f
666361.5253	186918.1364	2011-06-05 09:48:16	1	f
666362.8551	186918.5603	2011-06-05 09:48:36	1	f
666362.9925	186919.3834	2011-06-05 09:48:56	1	f
666363.3708	186919.7411	2011-06-05 09:49:16	1	f
666363.5142	186920.3675	2011-06-05 09:49:36	1	f
666363.7674	186920.3069	2011-06-05 09:49:56	1	f
666366.2146	186920.4986	2011-06-05 09:50:16	1	f
666371.0384	186924.7667	2011-06-05 09:50:36	1	f
666372.1863	186925.2264	2011-06-05 09:50:56	1	f
666373.0816	186924.8516	2011-06-05 09:51:16	1	f
666373.1792	186924.8627	2011-06-05 09:51:36	1	f
666373.5256	186925.2723	2011-06-05 09:51:56	1	f
666374.4768	186925.0216	2011-06-05 09:52:16	1	f
666375.1023	186928.555	2011-06-05 09:52:36	1	f
666374.3035	186931.2311	2011-06-05 09:52:56	1	f
666375.5258	186932.2708	2011-06-05 09:53:16	1	f
666379.9035	186933.6167	2011-06-05 09:53:36	1	f
666382.1044	186935.5889	2011-06-05 09:53:56	1	f
666383.3686	186937.0404	2011-06-05 09:54:16	1	f
666383.0632	186940.0143	2011-06-05 09:54:36	1	f
666383.1803	186940.1223	2011-06-05 09:54:56	1	f
666384.153	186939.8641	2011-06-05 09:55:16	1	f
666386.6091	186939.451	2011-06-05 09:55:36	1	f
666386.9149	186939.4689	2011-06-05 09:55:56	1	f
666387.7023	186940.1636	2011-06-05 09:56:16	1	f
666390.6644	186941.3293	2011-06-05 09:56:36	1	f
666391.9304	186941.7202	2011-06-05 09:56:56	1	f
666392.2044	186942.1335	2011-06-05 09:57:16	1	f
666392.5058	186942.616	2011-06-05 09:57:36	1	f
666392.8284	186942.286	2011-06-05 09:57:56	1	f
666393.3449	186942.9755	2011-06-05 09:58:16	1	f
666396.2942	186945.5686	2011-06-05 09:58:36	1	f
666396.5089	186945.4753	2011-06-05 09:58:56	1	f
666397.286	186944.5512	2011-06-05 09:59:16	1	f
666397.4783	186944.6167	2011-06-05 09:59:36	1	f
666398.0222	186944.6939	2011-06-05 09:59:56	1	f
666398.2608	186944.7877	2011-06-05 10:00:16	1	f
666398.7029	186944.9605	2011-06-05 10:00:36	1	f
666399.1024	186945.5475	2011-06-05 10:00:56	1	f
666400.3994	186945.6208	2011-06-05 10:01:16	1	f
666401.3994	186945.9242	2011-06-05 10:01:36	1	f
666399.6892	186948.0132	2011-06-05 10:01:56	1	f
666387.4883	186958.2973	2011-06-05 10:02:16	1	f
666379.4047	186962.9937	2011-06-05 10:02:36	1	f
666379.0868	186962.6923	2011-06-05 10:02:56	1	f
666380.6253	186962.6649	2011-06-05 10:03:16	1	f
666379.669	186962.3496	2011-06-05 10:03:36	1	f
666378.0171	186961.6587	2011-06-05 10:03:56	1	f
666378.4368	186962.2003	2011-06-05 10:04:16	1	f
666380.268	186966.8133	2011-06-05 10:04:36	1	f
666381.2005	186966.5991	2011-06-05 10:04:56	1	f
666381.4068	186967.8143	2011-06-05 10:05:16	1	f
666381.7324	186968.2437	2011-06-05 10:05:36	1	f
666381.7621	186968.2496	2011-06-05 10:05:56	1	f
666381.7532	186968.3006	2011-06-05 10:06:16	1	f
666381.8289	186968.148	2011-06-05 10:06:36	1	f
666381.923	186967.9812	2011-06-05 10:06:56	1	g
666381.9848	186968.0519	2011-06-05 10:07:16	1	f
666382.1085	186968.3246	2011-06-05 10:07:36	1	f
666382.6895	186968.8424	2011-06-05 10:07:56	1	f
666382.875	186968.4209	2011-06-05 10:08:16	1	f
666382.9088	186968.538	2011-06-05 10:08:36	1	f
666382.9162	186969.1073	2011-06-05 10:08:56	1	f
666380.8249	186971.3654	2011-06-05 10:09:16	1	f
666382.293	186972.8136	2011-06-05 10:09:36	1	f
666381.974	186973.9152	2011-06-05 10:09:56	1	f
666384.5972	186974.0599	2011-06-05 10:10:16	1	g
666384.6063	186974.1278	2011-06-05 10:10:36	1	f
666384.0548	186973.9149	2011-06-05 10:10:56	1	f
666385.3309	186973.3287	2011-06-05 10:11:16	1	f
666382.0645	186973.8706	2011-06-05 10:11:36	1	f
666382.2074	186973.7888	2011-06-05 10:11:56	1	f
666382.3062	186973.8244	2011-06-05 10:12:16	1	f
666382.597	186973.2595	2011-06-05 10:12:36	1	g
666383.7281	186973.2298	2011-06-05 10:12:56	1	f
666383.7765	186973.1336	2011-06-05 10:13:16	1	f
666383.8204	186973.1697	2011-06-05 10:13:36	1	f
666381.9517	186972.2784	2011-06-05 10:13:56	1	f
666381.8192	186972.1869	2011-06-05 10:14:16	1	f
666381.8739	186972.0708	2011-06-05 10:14:36	1	f
666381.6064	186972.1801	2011-06-05 10:14:56	1	f
666382.7232	186971.5132	2011-06-05 10:15:16	1	f
666376.5801	186966.9125	2011-06-05 10:15:36	1	f
666376.7885	186967.1016	2011-06-05 10:15:56	1	f
666376.2461	186966.4797	2011-06-05 10:16:16	1	f
666375.7166	186965.9946	2011-06-05 10:16:36	1	f
666375.7845	186965.3728	2011-06-05 10:16:56	1	f
666375.8324	186964.4917	2011-06-05 10:17:16	1	f
666375.1527	186963.8616	2011-06-05 10:17:36	1	f
666375.0621	186963.2258	2011-06-05 10:17:56	1	f
666375.5137	186960.2724	2011-06-05 10:18:16	1	f
666377.2582	186958.3261	2011-06-05 10:18:36	1	f
666373.0381	186952.4593	2011-06-05 10:18:56	1	f
666370.3956	186949.0303	2011-06-05 10:19:16	1	f
666373.4554	186946.8251	2011-06-05 10:19:36	1	f
666373.2303	186943.8587	2011-06-05 10:19:56	1	f
666373.8049	186945.9263	2011-06-05 10:20:16	1	s
666374.4346	186943.4251	2011-06-05 10:20:36	1	s
666373.7753	186941.9814	2011-06-05 10:20:56	1	s
666373.3634	186941.8357	2011-06-05 10:21:16	1	s
666373.1362	186941.7498	2011-06-05 10:21:36	1	s
666373.5015	186941.696	2011-06-05 10:21:56	1	s
666373.5124	186941.7473	2011-06-05 10:22:16	1	s
666373.5553	186941.7333	2011-06-05 10:22:36	1	s
666373.5815	186941.7069	2011-06-05 10:22:56	1	s
666373.5704	186941.7468	2011-06-05 10:23:16	1	s
666373.4263	186941.6674	2011-06-05 10:23:36	1	s
666373.4482	186941.6876	2011-06-05 10:23:56	1	s
666373.4608	186941.7178	2011-06-05 10:24:16	1	s
666373.4653	186941.7245	2011-06-05 10:24:36	1	s
666373.425	186941.7141	2011-06-05 10:24:56	1	s
666373.3967	186941.7204	2011-06-05 10:25:16	1	s
666373.4137	186941.7684	2011-06-05 10:25:36	1	s
666373.431	186941.7953	2011-06-05 10:25:56	1	s
666373.4566	186941.8212	2011-06-05 10:26:16	1	s
666373.4245	186941.8319	2011-06-05 10:26:36	1	s
666373.4176	186941.8985	2011-06-05 10:26:56	1	s
666373.2966	186941.8694	2011-06-05 10:27:16	1	s
666373.3304	186941.8509	2011-06-05 10:27:36	1	s
666373.3536	186941.8923	2011-06-05 10:27:56	1	s
666373.5219	186942.0631	2011-06-05 10:28:16	1	s
666373.5063	186942.0885	2011-06-05 10:28:36	1	s
666373.5432	186942.2046	2011-06-05 10:28:56	1	s
666373.4371	186942.5502	2011-06-05 10:29:16	1	s
666373.4256	186942.5557	2011-06-05 10:29:36	1	s
666373.4531	186942.5571	2011-06-05 10:29:56	1	s
666373.456	186942.5638	2011-06-05 10:30:16	1	s
666373.4878	186942.5219	2011-06-05 10:30:36	1	s
666373.5389	186942.5225	2011-06-05 10:30:56	1	s
666373.5453	186942.5003	2011-06-05 10:31:16	1	s
666373.5884	186942.533	2011-06-05 10:31:36	1	s
666373.6138	186942.5778	2011-06-05 10:31:56	1	s
666373.6698	186942.4194	2011-06-05 10:32:16	1	s
666373.704	186942.4265	2011-06-05 10:32:36	1	s
666373.7693	186942.3171	2011-06-05 10:32:56	1	s
666373.7864	186942.3584	2011-06-05 10:33:16	1	s
666373.781	186942.3684	2011-06-05 10:33:36	1	s
666373.7713	186942.3416	2011-06-05 10:33:56	1	s
666373.8612	186942.4226	2011-06-05 10:34:16	1	s
666373.8643	186942.5605	2011-06-05 10:34:36	1	s
666373.7174	186942.3855	2011-06-05 10:34:56	1	s
666373.7133	186942.4154	2011-06-05 10:35:16	1	s
666373.7452	186942.4303	2011-06-05 10:35:36	1	s
666373.7589	186942.4271	2011-06-05 10:35:56	1	s
666373.725	186942.39	2011-06-05 10:36:16	1	s
666373.742	186942.3757	2011-06-05 10:36:36	1	s
666373.6934	186942.3507	2011-06-05 10:36:56	1	s
666373.6784	186942.3306	2011-06-05 10:37:16	1	s
666373.5694	186942.455	2011-06-05 10:37:36	1	s
666373.5499	186942.4926	2011-06-05 10:37:56	1	s
666373.5814	186942.5418	2011-06-05 10:38:16	1	s
666373.5828	186942.5563	2011-06-05 10:38:36	1	s
666373.6463	186942.5414	2011-06-05 10:38:56	1	s
666373.6034	186942.5543	2011-06-05 10:39:16	1	s
666373.6212	186942.5356	2011-06-05 10:39:36	1	s
666373.6501	186942.5448	2011-06-05 10:39:56	1	s
666373.6219	186942.4711	2011-06-05 10:40:16	1	s
666373.6174	186942.5322	2011-06-05 10:40:36	1	s
666373.5907	186942.5998	2011-06-05 10:40:56	1	s
666373.5676	186942.6195	2011-06-05 10:41:16	1	s
666373.4947	186942.5887	2011-06-05 10:41:36	1	s
666373.7282	186942.7892	2011-06-05 10:41:56	1	s
666373.6843	186943.0333	2011-06-05 10:42:16	1	s
666373.7924	186942.92	2011-06-05 10:42:36	1	s
666373.9268	186942.907	2011-06-05 10:42:56	1	g
666373.9555	186942.8662	2011-06-05 10:43:16	1	g
666373.9904	186942.8821	2011-06-05 10:43:36	1	g
666373.9765	186942.8998	2011-06-05 10:43:56	1	g
666374.0067	186942.9279	2011-06-05 10:44:16	1	g
666374.0571	186942.9929	2011-06-05 10:44:36	1	g
666374.028	186943.1416	2011-06-05 10:44:56	1	g
666374.0928	186943.0122	2011-06-05 10:45:16	1	s
666372.3435	186943.1173	2011-06-05 10:45:36	1	s
666372.3481	186943.1207	2011-06-05 10:45:56	1	g
666372.3597	186943.1031	2011-06-05 10:46:16	1	g
666372.3832	186943.3246	2011-06-05 10:46:36	1	g
666372.314	186943.2326	2011-06-05 10:46:56	1	s
666372.3745	186943.0777	2011-06-05 10:47:16	1	s
666372.4504	186943.113	2011-06-05 10:47:36	1	s
666372.5086	186943.1625	2011-06-05 10:47:56	1	s
666372.4823	186943.0555	2011-06-05 10:48:16	1	s
666372.4688	186943.1009	2011-06-05 10:48:36	1	g
666372.4456	186942.7883	2011-06-05 10:48:56	1	g
666372.4182	186942.8536	2011-06-05 10:49:16	1	f
666372.5205	186942.8436	2011-06-05 10:49:36	1	g
666372.5112	186942.7935	2011-06-05 10:49:56	1	f
666372.5171	186942.8758	2011-06-05 10:50:16	1	f
666372.4991	186942.919	2011-06-05 10:50:36	1	f
666372.5048	186942.9546	2011-06-05 10:50:56	1	f
666372.4702	186942.9764	2011-06-05 10:51:16	1	f
666372.3358	186942.9927	2011-06-05 10:51:36	1	f
666372.4281	186943.0605	2011-06-05 10:51:56	1	f
666372.3083	186942.9913	2011-06-05 10:52:16	1	f
666372.3469	186943.0207	2011-06-05 10:52:36	1	f
666372.3204	186943.0671	2011-06-05 10:52:56	1	f
666372.3617	186943.1331	2011-06-05 10:53:16	1	f
666372.4553	186943.292	2011-06-05 10:53:36	1	f
666372.4999	186943.3937	2011-06-05 10:53:56	1	f
666372.4226	186943.2761	2011-06-05 10:54:16	1	g
666372.4373	186943.3341	2011-06-05 10:54:36	1	f
666372.4437	186943.5065	2011-06-05 10:54:56	1	f
666372.4672	186943.7991	2011-06-05 10:55:16	1	g
666372.4862	186943.8082	2011-06-05 10:55:36	1	f
666372.4711	186943.6513	2011-06-05 10:55:56	1	s
666372.4253	186943.653	2011-06-05 10:56:16	1	s
666372.4269	186943.6541	2011-06-05 10:56:36	1	s
666372.2422	186943.5187	2011-06-05 10:56:56	1	f
666372.2307	186943.5197	2011-06-05 10:57:16	1	f
666372.2191	186943.5351	2011-06-05 10:57:36	1	f
666372.2183	186943.5362	2011-06-05 10:57:56	1	f
666372.1513	186943.5299	2011-06-05 10:58:16	1	f
666372.1565	186943.5411	2011-06-05 10:58:36	1	f
666372.1334	186943.5564	2011-06-05 10:58:56	1	f
666372.0913	186943.5726	2011-06-05 10:59:16	1	f
666372.0832	186943.6092	2011-06-05 10:59:36	1	f
666372.0446	186943.6499	2011-06-05 10:59:56	1	g
666372.0501	186943.6355	2011-06-05 11:00:16	1	f
666372.1021	186943.6272	2011-06-05 11:00:36	1	f
666370.8152	186943.1882	2011-06-05 11:00:56	1	g
666370.533	186943.0417	2011-06-05 11:01:16	1	f
666369.5119	186941.8119	2011-06-05 11:01:36	1	f
666368.0806	186940.4997	2011-06-05 11:01:56	1	f
666367.9602	186939.7924	2011-06-05 11:02:16	1	f
666367.5144	186939.4006	2011-06-05 11:02:36	1	f
666366.6701	186939.2323	2011-06-05 11:02:56	1	f
666364.6686	186937.5135	2011-06-05 11:03:16	1	f
666362.9705	186936.2462	2011-06-05 11:03:36	1	f
666361.6333	186935.7911	2011-06-05 11:03:56	1	f
666361.6489	186935.5578	2011-06-05 11:04:16	1	f
666361.6565	186935.35	2011-06-05 11:04:36	1	f
666361.8802	186935.2058	2011-06-05 11:04:56	1	f
666361.152	186934.8875	2011-06-05 11:05:16	1	f
666360.7218	186935.8333	2011-06-05 11:05:36	1	f
666359.9624	186935.0289	2011-06-05 11:05:56	1	f
666359.8846	186934.3409	2011-06-05 11:06:16	1	f
666358.3871	186934.3733	2011-06-05 11:06:36	1	f
666358.0624	186932.8988	2011-06-05 11:06:56	1	f
666357.0984	186932.5168	2011-06-05 11:07:16	1	f
666356.4774	186932.3654	2011-06-05 11:07:36	1	f
666356.5136	186932.4058	2011-06-05 11:07:56	1	f
666356.4414	186932.3138	2011-06-05 11:08:16	1	f
666356.3741	186932.1886	2011-06-05 11:08:36	1	f
666356.1076	186932.0689	2011-06-05 11:08:56	1	f
666356.0383	186931.918	2011-06-05 11:09:16	1	f
666356.0826	186931.8474	2011-06-05 11:09:36	1	f
666355.9152	186931.7399	2011-06-05 11:09:56	1	f
666355.8977	186931.5919	2011-06-05 11:10:16	1	f
666355.7389	186931.4645	2011-06-05 11:10:36	1	f
666355.689	186931.2816	2011-06-05 11:10:56	1	f
666355.5105	186931.144	2011-06-05 11:11:16	1	f
666355.355	186930.9877	2011-06-05 11:11:36	1	f
666355.3065	186930.896	2011-06-05 11:11:56	1	g
666355.0524	186930.7531	2011-06-05 11:12:16	1	f
666350.9321	186926.4161	2011-06-05 11:12:36	1	f
666349.2108	186924.2736	2011-06-05 11:12:56	1	f
666349.1921	186924.1677	2011-06-05 11:13:16	1	f
666349.2507	186924.115	2011-06-05 11:13:36	1	s
666349.3345	186924.1326	2011-06-05 11:13:56	1	s
666349.4212	186924.1514	2011-06-05 11:14:16	1	s
666349.4838	186924.151	2011-06-05 11:14:36	1	s
666347.9669	186923.1225	2011-06-05 11:14:56	1	s
666343.3922	186927.7011	2011-06-05 11:15:16	1	s
666348.2062	186933.8925	2011-06-05 11:15:36	1	g
666349.7278	186934.4941	2011-06-05 11:15:56	1	s
666351.3492	186935.3214	2011-06-05 11:16:16	1	g
666357.2226	186946.8554	2011-06-05 11:16:36	1	g
666358.3396	186946.9289	2011-06-05 11:16:56	1	s
666359.8449	186947.5593	2011-06-05 11:17:16	1	s
666360.2546	186947.5649	2011-06-05 11:17:36	1	s
666360.238	186947.6103	2011-06-05 11:17:56	1	s
666360.2391	186947.5125	2011-06-05 11:18:16	1	s
666360.2864	186947.5141	2011-06-05 11:18:36	1	s
666360.2907	186947.6098	2011-06-05 11:18:56	1	s
666360.4619	186947.7173	2011-06-05 11:19:16	1	s
666360.6099	186947.7245	2011-06-05 11:19:36	1	s
666360.7643	186947.8407	2011-06-05 11:19:56	1	s
666360.9358	186947.9182	2011-06-05 11:20:16	1	f
666361.207	186947.7567	2011-06-05 11:20:36	1	s
666361.354	186947.9128	2011-06-05 11:20:56	1	s
666361.4885	186947.9666	2011-06-05 11:21:16	1	s
666361.6682	186947.9975	2011-06-05 11:21:36	1	s
666361.7011	186947.8578	2011-06-05 11:21:56	1	s
666361.3768	186947.0948	2011-06-05 11:22:16	1	s
666361.5607	186946.9557	2011-06-05 11:22:36	1	s
666361.6968	186947.0006	2011-06-05 11:22:56	1	s
666356.3113	186944.3961	2011-06-05 11:23:16	1	s
666350.44	186945.4839	2011-06-05 11:23:36	1	s
666343.2089	186943.3526	2011-06-05 11:23:56	1	s
666334.7927	186938.1242	2011-06-05 11:24:16	1	s
666336.2461	186935.5187	2011-06-05 11:24:36	1	s
666337.3336	186935.2995	2011-06-05 11:24:56	1	s
666336.8705	186935.2889	2011-06-05 11:25:16	1	s
666329.6749	186928.4341	2011-06-05 11:25:36	1	s
666329.4933	186927.9529	2011-06-05 11:25:56	1	s
666327.7069	186922.1087	2011-06-05 11:26:16	1	s
666329.6048	186922.1542	2011-06-05 11:26:36	1	s
666329.4041	186922.1542	2011-06-05 11:26:56	1	s
666329.4916	186922.1774	2011-06-05 11:27:16	1	s
666329.4985	186922.1752	2011-06-05 11:27:36	1	s
666329.5035	186922.2053	2011-06-05 11:27:56	1	s
666329.496	186922.1296	2011-06-05 11:28:16	1	s
666329.53	186922.0844	2011-06-05 11:28:36	1	s
666329.6209	186922.0765	2011-06-05 11:28:56	1	s
666329.7019	186922.1386	2011-06-05 11:29:16	1	s
666329.7571	186922.1114	2011-06-05 11:29:36	1	s
666329.8495	186922.1079	2011-06-05 11:29:56	1	s
666329.9102	186922.2065	2011-06-05 11:30:16	1	s
666330.0968	186922.2352	2011-06-05 11:30:36	1	s
666329.8797	186920.6219	2011-06-05 11:30:56	1	s
666328.2915	186918.0361	2011-06-05 11:31:16	1	s
666327.4458	186917.0228	2011-06-05 11:31:36	1	s
666326.4832	186915.1389	2011-06-05 11:31:56	1	s
666324.9356	186913.6353	2011-06-05 11:32:16	1	s
666322.7173	186911.8664	2011-06-05 11:32:36	1	s
666320.9551	186911.002	2011-06-05 11:32:56	1	s
666319.5619	186909.8247	2011-06-05 11:33:16	1	s
666316.9095	186908.8048	2011-06-05 11:33:36	1	s
666316.5606	186907.857	2011-06-05 11:33:56	1	s
666315.3778	186906.3542	2011-06-05 11:34:16	1	s
666313.7087	186905.692	2011-06-05 11:34:36	1	s
666314.351	186905.4367	2011-06-05 11:34:56	1	s
666314.4361	186905.4677	2011-06-05 11:35:16	1	s
666314.5686	186905.5559	2011-06-05 11:35:36	1	s
666314.611	186905.5241	2011-06-05 11:35:56	1	s
666314.7473	186905.6168	2011-06-05 11:36:16	1	s
666314.7191	186905.5464	2011-06-05 11:36:36	1	s
666314.723	186905.4664	2011-06-05 11:36:56	1	s
666314.8672	186905.6059	2011-06-05 11:37:16	1	s
666315.0476	186905.7824	2011-06-05 11:37:36	1	s
666315.1289	186906.019	2011-06-05 11:37:56	1	s
666315.2993	186906.1343	2011-06-05 11:38:16	1	s
666315.4294	186906.3114	2011-06-05 11:38:36	1	s
666315.1165	186905.6209	2011-06-05 11:38:56	1	s
666314.8674	186904.8977	2011-06-05 11:39:16	1	s
666314.9514	186904.8964	2011-06-05 11:39:36	1	s
666316.1236	186905.2229	2011-06-05 11:39:56	1	s
666321.4721	186905.589	2011-06-05 11:40:16	1	s
666322.6306	186905.2205	2011-06-05 11:40:36	1	s
666323.3207	186905.6117	2011-06-05 11:40:56	1	s
666323.4256	186905.7852	2011-06-05 11:41:16	1	s
666323.5285	186905.9308	2011-06-05 11:41:36	1	s
666330.7716	186912.5026	2011-06-05 11:41:56	1	s
666332.4401	186913.5561	2011-06-05 11:42:16	1	g
666332.4556	186913.2517	2011-06-05 11:42:36	1	s
666332.5623	186913.3318	2011-06-05 11:42:56	1	s
666332.7042	186913.4056	2011-06-05 11:43:16	1	o
666332.8132	186913.4202	2011-06-05 11:43:36	1	o
666332.8787	186913.4987	2011-06-05 11:43:56	1	o
666332.9395	186913.5883	2011-06-05 11:44:16	1	o
666333.6	186916.8475	2011-06-05 11:44:36	1	o
666333.8314	186916.8979	2011-06-05 11:44:56	1	g
666333.7758	186917.1686	2011-06-05 11:45:16	1	f
666333.8855	186917.2487	2011-06-05 11:45:36	1	g
666334.2303	186917.188	2011-06-05 11:45:56	1	f
666334.3801	186917.302	2011-06-05 11:46:16	1	f
666334.6541	186917.3028	2011-06-05 11:46:36	1	f
666334.8147	186917.4713	2011-06-05 11:46:56	1	f
666335.0254	186917.8117	2011-06-05 11:47:16	1	f
666335.2549	186917.9609	2011-06-05 11:47:36	1	f
666335.4448	186917.9731	2011-06-05 11:47:56	1	f
666335.6601	186918.1611	2011-06-05 11:48:16	1	f
666335.8397	186918.2765	2011-06-05 11:48:36	1	f
666335.9553	186918.2433	2011-06-05 11:48:56	1	f
666334.7597	186917.7576	2011-06-05 11:49:16	1	f
666331.4497	186914.5168	2011-06-05 11:49:36	1	f
666331.2101	186912.8654	2011-06-05 11:49:56	1	f
666330.9814	186911.4721	2011-06-05 11:50:16	1	f
666330.8522	186911.494	2011-06-05 11:50:36	1	f
666330.8161	186911.4469	2011-06-05 11:50:56	1	f
666330.8253	186911.4426	2011-06-05 11:51:16	1	f
666330.8072	186911.3534	2011-06-05 11:51:36	1	f
666326.2563	186903.6575	2011-06-05 11:51:56	1	f
666325.1356	186900.2665	2011-06-05 11:52:16	1	f
666325.9928	186899.6133	2011-06-05 11:52:36	1	f
666326.2158	186899.8704	2011-06-05 11:52:56	1	f
666326.2249	186899.9494	2011-06-05 11:53:16	1	f
666326.7478	186901.9975	2011-06-05 11:53:36	1	f
666327.7219	186900.6442	2011-06-05 11:53:56	1	f
666328.7219	186901.2912	2011-06-05 11:54:16	1	f
666328.8353	186901.1779	2011-06-05 11:54:36	1	f
666328.8886	186901.054	2011-06-05 11:54:56	1	f
666328.9627	186900.9715	2011-06-05 11:55:16	1	f
666330.765	186900.1432	2011-06-05 11:55:36	1	f
666331.4693	186899.9364	2011-06-05 11:55:56	1	f
666331.504	186899.9045	2011-06-05 11:56:16	1	f
666331.5598	186899.8273	2011-06-05 11:56:36	1	f
666332.2559	186899.1157	2011-06-05 11:56:56	1	f
666333.982	186897.6529	2011-06-05 11:57:16	1	g
666334.18	186897.6217	2011-06-05 11:57:36	1	f
666334.2387	186897.5601	2011-06-05 11:57:56	1	f
666334.2935	186897.5051	2011-06-05 11:58:16	1	f
666334.2384	186897.3756	2011-06-05 11:58:36	1	f
666334.2565	186897.2646	2011-06-05 11:58:56	1	f
666334.1833	186897.1226	2011-06-05 11:59:16	1	f
666334.1739	186897.0035	2011-06-05 11:59:36	1	f
666334.121	186896.8195	2011-06-05 11:59:56	1	f
666334.1272	186896.6728	2011-06-05 12:00:16	1	f
666334.1842	186896.5567	2011-06-05 12:00:36	1	f
666336.1006	186895.6885	2011-06-05 12:00:56	1	f
666336.24	186895.7824	2011-06-05 12:01:16	1	f
666336.3051	186895.8209	2011-06-05 12:01:36	1	f
666336.3589	186895.9238	2011-06-05 12:01:56	1	f
666336.4382	186896.0058	2011-06-05 12:02:16	1	f
666336.5593	186896.0894	2011-06-05 12:02:36	1	f
666336.6571	186896.1461	2011-06-05 12:02:56	1	f
666336.7836	186896.1608	2011-06-05 12:03:16	1	f
666336.9094	186896.2378	2011-06-05 12:03:36	1	f
666337.0625	186896.3362	2011-06-05 12:03:56	1	f
666339.2734	186897.259	2011-06-05 12:04:16	1	f
666339.3958	186897.2326	2011-06-05 12:04:36	1	f
666339.6323	186897.0929	2011-06-05 12:04:56	1	f
666339.783	186897.0634	2011-06-05 12:05:16	1	f
666339.8313	186896.9717	2011-06-05 12:05:36	1	f
666340.0323	186897.0128	2011-06-05 12:05:56	1	f
666340.123	186897.0194	2011-06-05 12:06:16	1	f
666340.1926	186897.0079	2011-06-05 12:06:36	1	f
666340.2559	186897.0776	2011-06-05 12:06:56	1	f
666340.299	186897.1092	2011-06-05 12:07:16	1	f
666340.4347	186897.1885	2011-06-05 12:07:36	1	f
666340.5429	186897.2764	2011-06-05 12:07:56	1	f
666340.6795	186897.3435	2011-06-05 12:08:16	1	f
666340.8465	186897.491	2011-06-05 12:08:36	1	f
666340.9653	186897.5768	2011-06-05 12:08:56	1	f
666342.9957	186897.5082	2011-06-05 12:09:16	1	f
666344.4129	186896.312	2011-06-05 12:09:36	1	f
666345.7159	186895.4437	2011-06-05 12:09:56	1	f
666347.1567	186894.8015	2011-06-05 12:10:16	1	f
666349.5348	186895.0336	2011-06-05 12:10:36	1	f
666351.0526	186894.7413	2011-06-05 12:10:56	1	f
666350.8764	186893.4953	2011-06-05 12:11:16	1	f
666350.7079	186893.0065	2011-06-05 12:11:36	1	f
666351.178	186892.9339	2011-06-05 12:11:56	1	f
666351.3201	186892.9099	2011-06-05 12:12:16	1	f
666351.4256	186892.8966	2011-06-05 12:12:36	1	f
666351.4831	186892.8061	2011-06-05 12:12:56	1	f
666351.6969	186892.7884	2011-06-05 12:13:16	1	f
666352.0059	186892.8641	2011-06-05 12:13:36	1	f
666352.3261	186892.8154	2011-06-05 12:13:56	1	f
666352.5266	186892.8299	2011-06-05 12:14:16	1	f
666352.754	186892.7601	2011-06-05 12:14:36	1	f
666352.91	186892.7997	2011-06-05 12:14:56	1	f
666358.1174	186893.5122	2011-06-05 12:15:16	1	f
666358.4305	186894.1082	2011-06-05 12:15:36	1	f
666358.6114	186894.1669	2011-06-05 12:15:56	1	f
666358.7714	186894.192	2011-06-05 12:16:16	1	f
666358.9716	186894.2343	2011-06-05 12:16:36	1	f
666359.1512	186894.2741	2011-06-05 12:16:56	1	f
666359.331	186894.3027	2011-06-05 12:17:16	1	f
666359.5245	186894.3271	2011-06-05 12:17:36	1	f
666359.7499	186894.4408	2011-06-05 12:17:56	1	f
666359.9828	186894.5634	2011-06-05 12:18:16	1	f
666360.2015	186894.7237	2011-06-05 12:18:36	1	f
666365.1616	186899.2947	2011-06-05 12:18:56	1	f
666368.8115	186901.4697	2011-06-05 12:19:16	1	f
666369.341	186902.3005	2011-06-05 12:19:36	1	f
666369.437	186902.306	2011-06-05 12:19:56	1	f
666369.5332	186902.3015	2011-06-05 12:20:16	1	f
666369.6437	186902.3183	2011-06-05 12:20:36	1	f
666377.5316	186910.2536	2011-06-05 12:20:56	1	f
666378.4166	186910.6114	2011-06-05 12:21:16	1	f
666380.7321	186913.1107	2011-06-05 12:21:36	1	f
666381.6569	186913.4522	2011-06-05 12:21:56	1	f
666381.6923	186913.4938	2011-06-05 12:22:16	1	f
666381.6952	186913.5761	2011-06-05 12:22:36	1	f
666381.7884	186913.6338	2011-06-05 12:22:56	1	f
666381.8213	186913.6953	2011-06-05 12:23:16	1	f
666381.8267	186913.6954	2011-06-05 12:23:36	1	f
666381.8484	186913.729	2011-06-05 12:23:56	1	f
666381.9132	186913.733	2011-06-05 12:24:16	1	f
666381.9588	186913.7569	2011-06-05 12:24:36	1	f
666381.9748	186913.7559	2011-06-05 12:24:56	1	f
666382.0827	186913.5904	2011-06-05 12:25:16	1	f
666382.1853	186913.4859	2011-06-05 12:25:36	1	f
666382.1973	186913.5049	2011-06-05 12:25:56	1	f
666382.2505	186913.5289	2011-06-05 12:26:16	1	f
666382.3947	186913.4549	2011-06-05 12:26:36	1	f
666382.2676	186913.0188	2011-06-05 12:26:56	1	f
666382.6424	186912.9373	2011-06-05 12:27:16	1	f
666382.5039	186913.1059	2011-06-05 12:27:36	1	f
666382.5163	186913.0904	2011-06-05 12:27:56	1	f
666382.5175	186913.116	2011-06-05 12:28:16	1	f
666383.0139	186913.3583	2011-06-05 12:28:36	1	f
666383.2883	186912.6877	2011-06-05 12:28:56	1	f
666385.6344	186909.4062	2011-06-05 12:29:16	1	f
666384.0243	186908.2455	2011-06-05 12:29:36	1	f
666383.1137	186906.9001	2011-06-05 12:29:56	1	f
666382.7381	186907.1884	2011-06-05 12:30:16	1	f
666382.7895	186906.4129	2011-06-05 12:30:36	1	f
666382.5279	186905.2938	2011-06-05 12:30:56	1	f
666382.2427	186905.2129	2011-06-05 12:31:16	1	f
666382.3137	186905.0024	2011-06-05 12:31:36	1	f
666382.3731	186904.8107	2011-06-05 12:31:56	1	f
666381.0164	186903.5705	2011-06-05 12:32:16	1	f
666380.5933	186903.0522	2011-06-05 12:32:36	1	f
666380.3281	186902.5468	2011-06-05 12:32:56	1	f
666380.4669	186902.4171	2011-06-05 12:33:16	1	f
666379.6892	186902.632	2011-06-05 12:33:36	1	f
666378.5145	186903.0136	2011-06-05 12:33:56	1	f
666378.3431	186902.9217	2011-06-05 12:34:16	1	f
666379.1968	186901.9672	2011-06-05 12:34:36	1	f
666379.1978	186901.4692	2011-06-05 12:34:56	1	f
666379.2477	186901.1596	2011-06-05 12:35:16	1	f
666380.3971	186900.7932	2011-06-05 12:35:36	1	f
666381.234	186901.972	2011-06-05 12:35:56	1	f
666382.1459	186902.9983	2011-06-05 12:36:16	1	g
666382.2398	186903.3395	2011-06-05 12:36:36	1	f
666383.0207	186903.1714	2011-06-05 12:36:56	1	f
666390.8748	186906.4481	2011-06-05 12:37:16	1	f
666390.8783	186905.1718	2011-06-05 12:37:36	1	f
666391.3835	186905.0918	2011-06-05 12:37:56	1	f
666391.5329	186905.9373	2011-06-05 12:38:16	1	f
666391.7284	186905.9239	2011-06-05 12:38:36	1	f
666392.0078	186904.8086	2011-06-05 12:38:56	1	f
666391.6925	186904.6873	2011-06-05 12:39:16	1	f
666392.6252	186904.7943	2011-06-05 12:39:36	1	f
666392.9561	186904.7513	2011-06-05 12:39:56	1	f
666392.9822	186904.6671	2011-06-05 12:40:16	1	f
666393.0693	186904.7303	2011-06-05 12:40:36	1	f
666393.0883	186904.8006	2011-06-05 12:40:56	1	f
666393.2	186904.9108	2011-06-05 12:41:16	1	f
666393.28	186904.9895	2011-06-05 12:41:36	1	f
666395.7882	186905.3953	2011-06-05 12:41:56	1	f
666395.5112	186902.2937	2011-06-05 12:42:16	1	f
666395.4848	186902.3346	2011-06-05 12:42:36	1	f
666395.5208	186902.3961	2011-06-05 12:42:56	1	f
666395.538	186902.4286	2011-06-05 12:43:16	1	f
666395.6129	186902.485	2011-06-05 12:43:36	1	f
666395.6025	186902.5293	2011-06-05 12:43:56	1	f
666395.9213	186902.5406	2011-06-05 12:44:16	1	f
666396.0196	186902.5517	2011-06-05 12:44:36	1	f
666396.0555	186902.5466	2011-06-05 12:44:56	1	f
666396.1252	186902.5251	2011-06-05 12:45:16	1	f
666396.177	186901.2939	2011-06-05 12:45:36	1	f
666396.8905	186901.0772	2011-06-05 12:45:56	1	f
666396.8851	186901.0204	2011-06-05 12:46:16	1	f
666396.9476	186900.9567	2011-06-05 12:46:36	1	f
666396.8757	186900.9058	2011-06-05 12:46:56	1	f
666396.8467	186900.831	2011-06-05 12:47:16	1	f
666396.83	186900.7552	2011-06-05 12:47:36	1	f
666396.8285	186900.6874	2011-06-05 12:47:56	1	f
666396.7409	186900.6698	2011-06-05 12:48:16	1	f
666396.6802	186900.6413	2011-06-05 12:48:36	1	f
666396.6673	186900.4977	2011-06-05 12:48:56	1	f
666396.6127	186900.3971	2011-06-05 12:49:16	1	f
666397.386	186898.2311	2011-06-05 12:49:36	1	f
666397.5896	186897.6285	2011-06-05 12:49:56	1	f
666397.3398	186896.7564	2011-06-05 12:50:16	1	f
666396.8943	186896.6769	2011-06-05 12:50:36	1	f
666396.9057	186896.6137	2011-06-05 12:50:56	1	f
666396.9622	186896.5409	2011-06-05 12:51:16	1	f
666396.9656	186896.4431	2011-06-05 12:51:36	1	f
666396.9529	186896.4119	2011-06-05 12:51:56	1	f
666396.9588	186896.3619	2011-06-05 12:52:16	1	f
666396.6985	186896.3101	2011-06-05 12:52:36	1	f
666396.3641	186895.4993	2011-06-05 12:52:56	1	f
666396.3684	186895.4582	2011-06-05 12:53:16	1	f
666396.3392	186895.4023	2011-06-05 12:53:36	1	f
666396.3934	186895.3317	2011-06-05 12:53:56	1	f
666396.504	186895.1973	2011-06-05 12:54:16	1	f
666396.6018	186895.0539	2011-06-05 12:54:36	1	f
666396.7047	186894.9183	2011-06-05 12:54:56	1	f
666397.3856	186894.8257	2011-06-05 12:55:16	1	f
666398.2164	186894.4959	2011-06-05 12:55:36	1	f
666398.2981	186894.4212	2011-06-05 12:55:56	1	f
666398.3955	186894.171	2011-06-05 12:56:16	1	f
666398.5234	186893.9945	2011-06-05 12:56:36	1	f
666398.5699	186893.9261	2011-06-05 12:56:56	1	f
666398.6326	186893.7801	2011-06-05 12:57:16	1	f
666398.8116	186893.6698	2011-06-05 12:57:36	1	f
666404.6766	186890.8798	2011-06-05 12:57:56	1	f
666405.7625	186891.4866	2011-06-05 12:58:16	1	f
666406.376	186891.2789	2011-06-05 12:58:36	1	f
666406.4952	186891.1957	2011-06-05 12:58:56	1	f
666406.6292	186891.1483	2011-06-05 12:59:16	1	f
666406.7282	186891.1038	2011-06-05 12:59:36	1	f
666406.7978	186891.0156	2011-06-05 12:59:56	1	f
666406.8229	186890.8869	2011-06-05 13:00:16	1	f
666406.6927	186890.7243	2011-06-05 13:00:36	1	f
666408.7667	186887.6855	2011-06-05 13:00:56	1	f
666408.863	186887.4654	2011-06-05 13:01:16	1	f
666408.7577	186887.3986	2011-06-05 13:01:36	1	f
666408.6995	186887.4157	2011-06-05 13:01:56	1	f
666408.5715	186887.4043	2011-06-05 13:02:16	1	f
666408.5241	186887.3404	2011-06-05 13:02:36	1	f
666408.5036	186887.259	2011-06-05 13:02:56	1	f
666408.4538	186887.2162	2011-06-05 13:03:16	1	f
666406.956	186886.7949	2011-06-05 13:03:36	1	f
666402.567	186882.1959	2011-06-05 13:03:56	1	f
666402.3381	186882.1277	2011-06-05 13:04:16	1	f
666402.3104	186882.0785	2011-06-05 13:04:36	1	f
666402.2621	186882.0279	2011-06-05 13:04:56	1	f
666402.2393	186881.9543	2011-06-05 13:05:16	1	f
666402.1948	186881.906	2011-06-05 13:05:36	1	f
666402.1943	186881.8148	2011-06-05 13:05:56	1	f
666402.102	186881.7371	2011-06-05 13:06:16	1	f
666402.6552	186880.9828	2011-06-05 13:06:36	1	f
666406.8428	186880.0142	2011-06-05 13:06:56	1	f
666409.4934	186880.0959	2011-06-05 13:07:16	1	f
666409.608	186880.0071	2011-06-05 13:07:36	1	f
666409.6161	186879.9694	2011-06-05 13:07:56	1	f
666409.6355	186879.9396	2011-06-05 13:08:16	1	g
666409.699	186879.9203	2011-06-05 13:08:36	1	f
666409.7869	186879.9835	2011-06-05 13:08:56	1	f
666409.8441	186880.122	2011-06-05 13:09:16	1	f
666409.9414	186880.152	2011-06-05 13:09:36	1	f
666410.0374	186880.2353	2011-06-05 13:09:56	1	f
666410.1816	186880.2336	2011-06-05 13:10:16	1	f
666410.3612	186880.2822	2011-06-05 13:10:36	1	f
666410.6677	186880.3712	2011-06-05 13:10:56	1	f
666410.8235	186880.4263	2011-06-05 13:11:16	1	f
666410.9737	186880.4992	2011-06-05 13:11:36	1	f
666411.0746	186880.627	2011-06-05 13:11:56	1	f
666412.522	186882.5597	2011-06-05 13:12:16	1	f
666412.7352	186882.5299	2011-06-05 13:12:36	1	f
666412.7486	186882.6945	2011-06-05 13:12:56	1	f
666411.3622	186883.7976	2011-06-05 13:13:16	1	f
666411.5845	186883.2898	2011-06-05 13:13:36	1	f
666411.5258	186883.358	2011-06-05 13:13:56	1	f
666411.4607	186883.4463	2011-06-05 13:14:16	1	f
666411.252	186883.6196	2011-06-05 13:14:36	1	f
666410.4037	186883.7392	2011-06-05 13:14:56	1	f
666410.2478	186883.833	2011-06-05 13:15:16	1	f
666410.2431	186883.8374	2011-06-05 13:15:36	1	f
666410.2571	186883.812	2011-06-05 13:15:56	1	f
666410.228	186883.7583	2011-06-05 13:16:16	1	f
666410.1172	186883.7704	2011-06-05 13:16:36	1	f
666409.9952	186883.7613	2011-06-05 13:16:56	1	f
666409.9611	186883.7443	2011-06-05 13:17:16	1	f
666409.2903	186882.5795	2011-06-05 13:17:36	1	f
666407.3982	186881.5279	2011-06-05 13:17:56	1	g
666398.3944	186886.3587	2011-06-05 13:18:16	1	f
666392.2837	186891.4795	2011-06-05 13:18:36	1	f
666400.1257	186899.7768	2011-06-05 13:18:56	1	f
666401.5023	186900.5247	2011-06-05 13:19:16	1	f
666405.3532	186918.0742	2011-06-05 13:19:36	1	f
666398.1908	186955.3664	2011-06-05 13:19:56	1	f
666404.8378	186967.0946	2011-06-05 13:20:16	1	g
666404.3882	186973.3766	2011-06-05 13:20:36	1	f
666394.6206	187028.1756	2011-06-05 13:20:56	1	f
666394.102	187030.7036	2011-06-05 13:21:16	1	f
666394.3824	187030.6633	2011-06-05 13:21:36	1	f
666394.444	187030.6117	2011-06-05 13:21:56	1	f
666393.3811	187030.0708	2011-06-05 13:22:16	1	f
666392.9693	187028.811	2011-06-05 13:22:36	1	f
666392.9249	187028.8872	2011-06-05 13:22:56	1	f
666392.8975	187028.8847	2011-06-05 13:23:16	1	f
666392.8878	187028.9302	2011-06-05 13:23:36	1	f
666392.8907	187028.9502	2011-06-05 13:23:56	1	f
666392.8978	187028.9992	2011-06-05 13:24:16	1	f
666394.5391	187029.3976	2011-06-05 13:24:36	1	f
666395.0343	187030.5716	2011-06-05 13:24:56	1	f
666395.5971	187031.7652	2011-06-05 13:25:16	1	f
666395.3958	187033.1982	2011-06-05 13:25:36	1	f
666396.5317	187033.7745	2011-06-05 13:25:56	1	f
666396.7627	187033.7904	2011-06-05 13:26:16	1	f
666397.8581	187035.3946	2011-06-05 13:26:36	1	f
666399.9878	187038.4833	2011-06-05 13:26:56	1	f
666400.356	187039.4735	2011-06-05 13:27:16	1	s
666400.2871	187039.9786	2011-06-05 13:27:36	1	f
666400.2395	187040.0003	2011-06-05 13:27:56	1	g
666400.1658	187040.114	2011-06-05 13:28:16	1	f
666400.0278	187040.2392	2011-06-05 13:28:36	1	f
666400.5276	187041.6811	2011-06-05 13:28:56	1	f
666399.6193	187041.7778	2011-06-05 13:29:16	1	f
666398.9251	187042.7273	2011-06-05 13:29:36	1	f
666398.5981	187043.1128	2011-06-05 13:29:56	1	f
666398.6741	187043.1381	2011-06-05 13:30:16	1	f
666398.7157	187043.2408	2011-06-05 13:30:36	1	f
666398.2403	187047.6514	2011-06-05 13:30:56	1	f
666398.318	187049.4545	2011-06-05 13:31:16	1	f
666398.0731	187051.444	2011-06-05 13:31:36	1	f
666396.6771	187051.7576	2011-06-05 13:31:56	1	g
666395.6279	187051.8327	2011-06-05 13:32:16	1	f
666394.9458	187053.1392	2011-06-05 13:32:36	1	f
666395.5735	187053.9166	2011-06-05 13:32:56	1	f
666395.5474	187053.9308	2011-06-05 13:33:16	1	f
666395.2569	187053.9165	2011-06-05 13:33:36	1	f
666395.2261	187054.0095	2011-06-05 13:33:56	1	f
666394.9168	187055.4147	2011-06-05 13:34:16	1	g
666394.7695	187056.9962	2011-06-05 13:34:36	1	f
666394.3673	187058.7928	2011-06-05 13:34:56	1	g
666395.3052	187059.2612	2011-06-05 13:35:16	1	f
666395.7749	187059.6377	2011-06-05 13:35:36	1	f
666395.7474	187059.7086	2011-06-05 13:35:56	1	f
666395.7363	187059.8163	2011-06-05 13:36:16	1	f
666395.8161	187059.7727	2011-06-05 13:36:36	1	f
666395.8781	187059.7567	2011-06-05 13:36:56	1	f
666395.925	187059.7239	2011-06-05 13:37:16	1	f
666396.0309	187059.8062	2011-06-05 13:37:36	1	f
666396.1325	187059.7973	2011-06-05 13:37:56	1	f
666396.192	187059.7958	2011-06-05 13:38:16	1	f
666396.3	187059.8259	2011-06-05 13:38:36	1	f
666396.3969	187059.7569	2011-06-05 13:38:56	1	f
666396.5171	187059.7193	2011-06-05 13:39:16	1	f
666396.6175	187059.6171	2011-06-05 13:39:36	1	f
666396.767	187059.482	2011-06-05 13:39:56	1	f
666396.946	187059.3005	2011-06-05 13:40:16	1	f
666397.0804	187059.1508	2011-06-05 13:40:36	1	f
666397.217	187059.0167	2011-06-05 13:40:56	1	f
666397.3478	187058.8458	2011-06-05 13:41:16	1	f
666400.8417	187052.8555	2011-06-05 13:41:36	1	f
666401.2274	187051.4401	2011-06-05 13:41:56	1	f
666402.2584	187048.8756	2011-06-05 13:42:16	1	f
666402.0086	187040.7159	2011-06-05 13:42:36	1	f
666402.1451	187037.6934	2011-06-05 13:42:56	1	f
666403.8028	187031.2592	2011-06-05 13:43:16	1	f
666402.6635	187019.0884	2011-06-05 13:43:36	1	f
666402.3523	187017.0148	2011-06-05 13:43:56	1	f
666402.3723	187016.9361	2011-06-05 13:44:16	1	f
666402.0727	187009.2739	2011-06-05 13:44:36	1	f
666401.9337	187003.16	2011-06-05 13:44:56	1	f
666401.9909	187003.2962	2011-06-05 13:45:16	1	f
666402.3602	187003.0969	2011-06-05 13:45:36	1	f
666400.3839	186999.3161	2011-06-05 13:45:56	1	f
666396.9082	186993.8322	2011-06-05 13:46:16	1	f
666387.6716	186986.3611	2011-06-05 13:46:36	1	f
666380.5588	186969.0823	2011-06-05 13:46:56	1	f
666381.0717	186961.8415	2011-06-05 13:47:16	1	f
666381.2886	186962.0307	2011-06-05 13:47:36	1	f
666381.2779	186962.0273	2011-06-05 13:47:56	1	f
666381.2311	186962.0523	2011-06-05 13:48:16	1	f
666381.1841	186962.0229	2011-06-05 13:48:36	1	f
666382.434	186959.6732	2011-06-05 13:48:56	1	f
666384.4834	186959.5491	2011-06-05 13:49:16	1	f
666383.96	186959.401	2011-06-05 13:49:36	1	f
666384.1602	186960.2749	2011-06-05 13:49:56	1	f
666384.9619	186960.6417	2011-06-05 13:50:16	1	f
666384.8204	186961.0837	2011-06-05 13:50:36	1	f
666385.476	186961.8214	2011-06-05 13:50:56	1	f
666385.5843	186961.7559	2011-06-05 13:51:16	1	f
666385.6191	186961.783	2011-06-05 13:51:36	1	f
666386.6356	186961.4941	2011-06-05 13:51:56	1	f
666386.6407	186961.3841	2011-06-05 13:52:16	1	f
666386.6382	186961.3296	2011-06-05 13:52:36	1	f
666387.4024	186959.437	2011-06-05 13:52:56	1	f
666387.7688	186958.1091	2011-06-05 13:53:16	1	f
666387.6351	186958.0643	2011-06-05 13:53:36	1	f
666387.6046	186957.9228	2011-06-05 13:53:56	1	f
666387.7767	186956.4383	2011-06-05 13:54:16	1	f
666389.1494	186954.9204	2011-06-05 13:54:36	1	f
666389.1123	186954.8977	2011-06-05 13:54:56	1	f
666389.1274	186954.8434	2011-06-05 13:55:16	1	f
666389.1501	186954.7903	2011-06-05 13:55:36	1	f
666389.1786	186954.7617	2011-06-05 13:55:56	1	f
666389.2594	186954.7726	2011-06-05 13:56:16	1	f
666391.4726	186955.005	2011-06-05 13:56:36	1	f
666394.5939	186955.5766	2011-06-05 13:56:56	1	f
666395.7848	186956.0723	2011-06-05 13:57:16	1	f
666396.9637	186956.1332	2011-06-05 13:57:36	1	f
666399.7673	186953.5672	2011-06-05 13:57:56	1	f
666400.2599	186952.2864	2011-06-05 13:58:16	1	f
666400.8668	186951.2314	2011-06-05 13:58:36	1	f
666400.8014	186951.005	2011-06-05 13:58:56	1	f
666400.8047	186950.9116	2011-06-05 13:59:16	1	f
666400.7811	186950.8347	2011-06-05 13:59:36	1	f
666396.9306	186946.4595	2011-06-05 13:59:56	1	f
666396.0862	186945.1305	2011-06-05 14:00:16	1	f
666395.4103	186945.0507	2011-06-05 14:00:36	1	f
666395.2998	186945.0339	2011-06-05 14:00:56	1	f
666395.1441	186944.9744	2011-06-05 14:01:16	1	f
666394.9817	186944.8947	2011-06-05 14:01:36	1	f
666394.8531	186944.8555	2011-06-05 14:01:56	1	f
666394.7564	186944.7722	2011-06-05 14:02:16	1	f
666391.6488	186944.0685	2011-06-05 14:02:36	1	f
666379.1528	186939.5329	2011-06-05 14:02:56	1	f
666371.1768	186936.0292	2011-06-05 14:03:16	1	f
666371.0438	186934.4668	2011-06-05 14:03:36	1	f
666370.849	186933.7376	2011-06-05 14:03:56	1	f
666370.7759	186933.7212	2011-06-05 14:04:16	1	f
666370.631	186933.4394	2011-06-05 14:04:36	1	f
666370.5902	186933.3323	2011-06-05 14:04:56	1	f
666370.596	186933.2278	2011-06-05 14:05:16	1	f
666370.5122	186933.1457	2011-06-05 14:05:36	1	f
666370.4984	186933.0066	2011-06-05 14:05:56	1	f
666370.4348	186932.897	2011-06-05 14:06:16	1	f
666370.351	186932.7493	2011-06-05 14:06:36	1	f
666370.1975	186932.5508	2011-06-05 14:06:56	1	f
666370.0556	186932.348	2011-06-05 14:07:16	1	f
666369.9409	186932.0944	2011-06-05 14:07:36	1	f
666369.7864	186931.8525	2011-06-05 14:07:56	1	f
666365.5994	186928.0217	2011-06-05 14:08:16	1	f
666363.4992	186925.9917	2011-06-05 14:08:36	1	f
666362.3517	186925.0218	2011-06-05 14:08:56	1	f
666362.5025	186924.4942	2011-06-05 14:09:16	1	f
666362.4255	186924.3466	2011-06-05 14:09:36	1	f
666362.281	186924.2383	2011-06-05 14:09:56	1	f
666362.1256	186924.1421	2011-06-05 14:10:16	1	f
666361.9859	186924.0149	2011-06-05 14:10:36	1	f
666361.9119	186923.874	2011-06-05 14:10:56	1	f
666356.2658	186923.4345	2011-06-05 14:11:16	1	f
666355.1098	186923.7853	2011-06-05 14:11:36	1	f
666354.8936	186923.7362	2011-06-05 14:11:56	1	f
666354.7552	186923.6935	2011-06-05 14:12:16	1	f
666354.5439	186923.6956	2011-06-05 14:12:36	1	f
666354.3608	186923.6236	2011-06-05 14:12:56	1	f
666354.866	186922.096	2011-06-05 14:13:16	1	f
666354.6235	186921.5319	2011-06-05 14:13:36	1	f
666354.4964	186921.5049	2011-06-05 14:13:56	1	f
666353.2351	186919.8545	2011-06-05 14:14:16	1	f
666352.7347	186919.6366	2011-06-05 14:14:36	1	f
666352.6248	186919.5742	2011-06-05 14:14:56	1	f
666352.3532	186919.6368	2011-06-05 14:15:16	1	f
666349.0119	186917.5764	2011-06-05 14:15:36	1	f
666348.0996	186915.8242	2011-06-05 14:15:56	1	f
666348.389	186914.1531	2011-06-05 14:16:16	1	f
666348.0021	186913.0581	2011-06-05 14:16:36	1	f
666347.859	186913.0254	2011-06-05 14:16:56	1	f
666347.7312	186912.9251	2011-06-05 14:17:16	1	f
666347.6624	186912.8654	2011-06-05 14:17:36	1	f
666347.5574	186912.8398	2011-06-05 14:17:56	1	f
666347.4267	186912.7849	2011-06-05 14:18:16	1	f
666347.2738	186912.7432	2011-06-05 14:18:36	1	f
666347.0652	186912.7053	2011-06-05 14:18:56	1	f
666346.9051	186912.5513	2011-06-05 14:19:16	1	f
666346.7286	186912.3714	2011-06-05 14:19:36	1	f
666346.5546	186912.1638	2011-06-05 14:19:56	1	f
666330.7678	186901.6129	2011-06-05 14:20:16	1	f
666327.2671	186891.9675	2011-06-05 14:20:36	1	f
666322.5722	186886.1077	2011-06-05 14:20:56	1	f
666322.7089	186884.5138	2011-06-05 14:21:16	1	f
666307.1692	186890.1573	2011-06-05 14:21:36	1	f
666301.7603	186883.8027	2011-06-05 14:21:56	1	f
666298.9096	186885.322	2011-06-05 14:22:16	1	f
666275.9906	186877.803	2011-06-05 14:22:36	1	f
666266.0517	186872.5422	2011-06-05 14:22:56	1	f
666250.2796	186860.7732	2011-06-05 14:23:16	1	f
666247.0425	186859.6312	2011-06-05 14:23:36	1	f
666244.2531	186856.3641	2011-06-05 14:23:56	1	f
666243.4947	186856.6358	2011-06-05 14:24:16	1	f
666243.5462	186856.7476	2011-06-05 14:24:36	1	f
666243.506	186856.7249	2011-06-05 14:24:56	1	f
666244.8565	186856.1717	2011-06-05 14:25:16	1	f
666245.4405	186856.0159	2011-06-05 14:25:36	1	s
666245.4386	186855.9725	2011-06-05 14:25:56	1	s
666245.019	186855.9712	2011-06-05 14:26:16	1	f
666245.0566	186855.8782	2011-06-05 14:26:36	1	g
666245.0758	186855.8017	2011-06-05 14:26:56	1	s
666245.1103	186855.7187	2011-06-05 14:27:16	1	s
666245.1809	186855.6861	2011-06-05 14:27:36	1	f
666245.2151	186855.6276	2011-06-05 14:27:56	1	f
666245.2824	186855.6072	2011-06-05 14:28:16	1	s
666245.3028	186855.6286	2011-06-05 14:28:36	1	s
666245.3505	186855.6647	2011-06-05 14:28:56	1	f
666242.5943	186856.4335	2011-06-05 14:29:16	1	s
666242.5888	186856.3145	2011-06-05 14:29:36	1	s
666242.5781	186856.2466	2011-06-05 14:29:56	1	f
666243.0923	186856.6681	2011-06-05 14:30:16	1	f
666243.8107	186857.4531	2011-06-05 14:30:36	1	f
666243.952	186857.448	2011-06-05 14:30:56	1	f
666244.0132	186857.4298	2011-06-05 14:31:16	1	g
666244.0121	186857.4598	2011-06-05 14:31:36	1	s
666244.0472	186857.5325	2011-06-05 14:31:56	1	s
666244.0762	186857.5294	2011-06-05 14:32:16	1	s
666244.1552	186857.497	2011-06-05 14:32:36	1	s
666244.2995	186857.4874	2011-06-05 14:32:56	1	f
666244.4285	186857.5534	2011-06-05 14:33:16	1	f
666244.5235	186857.6511	2011-06-05 14:33:36	1	g
666244.6028	186857.6542	2011-06-05 14:33:56	1	f
666244.7446	186857.668	2011-06-05 14:34:16	1	g
666244.9177	186857.6788	2011-06-05 14:34:36	1	o
666245.0142	186856.3369	2011-06-05 14:34:56	1	f
666245.6115	186854.9016	2011-06-05 14:35:16	1	f
666246.8131	186853.3984	2011-06-05 14:35:36	1	f
666247.7645	186851.8169	2011-06-05 14:35:56	1	f
666248.0572	186851.2943	2011-06-05 14:36:16	1	f
666248.2148	186851.256	2011-06-05 14:36:36	1	f
666248.3227	186851.2305	2011-06-05 14:36:56	1	f
666252.3748	186849.3287	2011-06-05 14:37:16	1	g
666252.6579	186848.2312	2011-06-05 14:37:36	1	o
666253.1167	186847.3813	2011-06-05 14:37:56	1	s
666253.7881	186846.4849	2011-06-05 14:38:16	1	s
666255.8792	186841.902	2011-06-05 14:38:36	1	f
666256.225	186841.1988	2011-06-05 14:38:56	1	s
666256.7655	186841.5183	2011-06-05 14:39:16	1	s
666257.2071	186841.3997	2011-06-05 14:39:36	1	f
666257.2402	186841.3734	2011-06-05 14:39:56	1	g
666257.3285	186841.3188	2011-06-05 14:40:16	1	f
666257.4093	186841.2652	2011-06-05 14:40:36	1	f
666257.4687	186841.2059	2011-06-05 14:40:56	1	f
666257.5155	186841.0374	2011-06-05 14:41:16	1	f
666257.6257	186840.9419	2011-06-05 14:41:36	1	f
666257.7031	186840.9138	2011-06-05 14:41:56	1	f
666257.8221	186840.7795	2011-06-05 14:42:16	1	f
666258.2216	186839.2942	2011-06-05 14:42:36	1	f
666262.5445	186837.4031	2011-06-05 14:42:56	1	f
666262.7411	186836.8739	2011-06-05 14:43:16	1	s
666262.8494	186836.7406	2011-06-05 14:43:36	1	s
666262.8899	186836.5954	2011-06-05 14:43:56	1	f
666263.0592	186836.396	2011-06-05 14:44:16	1	f
666263.2474	186836.3536	2011-06-05 14:44:36	1	f
666263.3279	186836.3178	2011-06-05 14:44:56	1	f
666263.4697	186836.2605	2011-06-05 14:45:16	1	f
666263.6201	186836.251	2011-06-05 14:45:36	1	g
666263.8277	186836.2433	2011-06-05 14:45:56	1	g
666264.193	186836.2629	2011-06-05 14:46:16	1	o
666266.3479	186837.4964	2011-06-05 14:46:36	1	o
666269.8976	186837.9059	2011-06-05 14:46:56	1	g
666270.8635	186837.4985	2011-06-05 14:47:16	1	s
666271.0774	186837.6143	2011-06-05 14:47:36	1	s
666279.2255	186840.197	2011-06-05 14:47:56	1	g
666284.4837	186847.1448	2011-06-05 14:48:16	1	g
666286.7095	186849.3473	2011-06-05 14:48:36	1	o
666287.4389	186850.1725	2011-06-05 14:48:56	1	s
666287.3863	186850.312	2011-06-05 14:49:16	1	s
666287.4257	186850.3325	2011-06-05 14:49:36	1	s
666287.5154	186850.3679	2011-06-05 14:49:56	1	s
666287.568	186850.4352	2011-06-05 14:50:16	1	s
666287.6047	186850.5668	2011-06-05 14:50:36	1	s
666287.6622	186850.6142	2011-06-05 14:50:56	1	f
666287.7265	186850.6627	2011-06-05 14:51:16	1	f
666287.8117	186850.757	2011-06-05 14:51:36	1	f
666287.8612	186850.8331	2011-06-05 14:51:56	1	f
666287.9594	186850.8531	2011-06-05 14:52:16	1	f
666288.0967	186850.9314	2011-06-05 14:52:36	1	f
666288.2459	186851.0331	2011-06-05 14:52:56	1	f
666288.3806	186851.128	2011-06-05 14:53:16	1	f
666288.4571	186851.2478	2011-06-05 14:53:36	1	f
666288.6114	186851.3762	2011-06-05 14:53:56	1	f
666288.7623	186851.5302	2011-06-05 14:54:16	1	f
666288.8604	186851.6947	2011-06-05 14:54:36	1	f
666289.0367	186851.8278	2011-06-05 14:54:56	1	f
666289.1788	186851.9539	2011-06-05 14:55:16	1	f
666289.3106	186852.0377	2011-06-05 14:55:36	1	g
666289.5141	186852.1956	2011-06-05 14:55:56	1	f
666289.7513	186852.4861	2011-06-05 14:56:16	1	g
666289.8991	186852.7068	2011-06-05 14:56:36	1	g
666290.0905	186852.8579	2011-06-05 14:56:56	1	g
666290.2602	186853.111	2011-06-05 14:57:16	1	g
666290.7034	186852.2877	2011-06-05 14:57:36	1	g
666291.1265	186852.259	2011-06-05 14:57:56	1	g
666291.375	186852.3473	2011-06-05 14:58:16	1	g
666291.48	186852.3763	2011-06-05 14:58:36	1	s
666291.5966	186852.3887	2011-06-05 14:58:56	1	s
666291.6879	186852.4831	2011-06-05 14:59:16	1	s
666291.8252	186852.5524	2011-06-05 14:59:36	1	s
666291.9865	186852.7288	2011-06-05 14:59:56	1	s
666292.0277	186852.8059	2011-06-05 15:00:16	1	s
666292.6006	186852.5343	2011-06-05 15:00:36	1	s
666292.9247	186852.4179	2011-06-05 15:00:56	1	s
666293.0128	186852.3877	2011-06-05 15:01:16	1	s
666293.0865	186852.3485	2011-06-05 15:01:36	1	s
666291.9565	186852.0614	2011-06-05 15:01:56	1	s
666292.392	186850.6387	2011-06-05 15:02:16	1	s
666292.9365	186849.5597	2011-06-05 15:02:36	1	g
666292.3958	186848.2274	2011-06-05 15:02:56	1	s
666290.9462	186847.7299	2011-06-05 15:03:16	1	s
666273.4741	186840.2368	2011-06-05 15:03:36	1	s
666263.4082	186835.8173	2011-06-05 15:03:56	1	s
666263.2503	186835.3275	2011-06-05 15:04:16	1	s
666263.3492	186835.362	2011-06-05 15:04:36	1	s
666263.4515	186835.2853	2011-06-05 15:04:56	1	f
666263.5183	186835.1782	2011-06-05 15:05:16	1	f
666263.5575	186835.1486	2011-06-05 15:05:36	1	f
666263.6485	186835.1374	2011-06-05 15:05:56	1	f
666263.7241	186835.126	2011-06-05 15:06:16	1	f
666263.8199	186835.1626	2011-06-05 15:06:36	1	f
666262.2126	186836.1532	2011-06-05 15:06:56	1	f
666261.693	186837.9429	2011-06-05 15:07:16	1	f
666257.9728	186839.5049	2011-06-05 15:07:36	1	f
666257.9704	186839.3715	2011-06-05 15:07:56	1	f
666257.8999	186839.3351	2011-06-05 15:08:16	1	f
666257.8494	186839.2778	2011-06-05 15:08:36	1	g
666257.8112	186839.2107	2011-06-05 15:08:56	1	f
666257.7619	186839.1868	2011-06-05 15:09:16	1	f
666257.6875	186839.1493	2011-06-05 15:09:36	1	f
666257.6676	186839.1535	2011-06-05 15:09:56	1	f
666257.5993	186839.1194	2011-06-05 15:10:16	1	f
666257.5519	186839.1267	2011-06-05 15:10:36	1	f
666257.5107	186839.0618	2011-06-05 15:10:56	1	f
666257.5328	186839.062	2011-06-05 15:11:16	1	s
666257.5498	186839.0433	2011-06-05 15:11:36	1	s
666257.568	186839.0591	2011-06-05 15:11:56	1	g
666257.5564	186839.0656	2011-06-05 15:12:16	1	g
666257.5425	186839.0843	2011-06-05 15:12:36	1	g
666257.5313	186839.0664	2011-06-05 15:12:56	1	o
666257.5087	186839.0317	2011-06-05 15:13:16	1	o
666257.5011	186839.0361	2011-06-05 15:13:36	1	o
666257.4425	186839.0154	2011-06-05 15:13:56	1	o
666257.4342	186839.0087	2011-06-05 15:14:16	1	o
666257.4352	186838.9864	2011-06-05 15:14:36	1	o
666257.4925	186838.9848	2011-06-05 15:14:56	1	o
666257.5182	186839.0007	2011-06-05 15:15:16	1	o
666257.5258	186839.0052	2011-06-05 15:15:36	1	o
666257.5281	186838.9385	2011-06-05 15:15:56	1	o
666257.5322	186838.9141	2011-06-05 15:16:16	1	o
666257.579	186838.8857	2011-06-05 15:16:36	1	o
666257.5697	186838.8979	2011-06-05 15:16:56	1	o
666257.6524	186838.8032	2011-06-05 15:17:16	1	o
666257.76	186838.8044	2011-06-05 15:17:36	1	o
666565.2354	187262.7646	2011-06-15 10:18:08	2	o
666567.1385	187263.7018	2011-06-15 10:18:28	2	o
666568.2164	187266.5355	2011-06-15 10:18:48	2	o
666569.1945	187267.9138	2011-06-15 10:19:08	2	o
666569.231	187268.4023	2011-06-15 10:19:28	2	o
666570.4145	187265.4426	2011-06-15 10:19:48	2	o
666625.6436	187445.691	2011-06-15 10:51:04	2	f
666626.0403	187447.0673	2011-06-15 10:51:24	2	f
666629.8826	187447.2679	2011-06-15 10:51:44	2	f
666632.0078	187446.2799	2011-06-15 10:52:04	2	f
666632.9576	187446.4872	2011-06-15 10:52:24	2	f
666634.2617	187449.8959	2011-06-15 10:52:44	2	f
666634.0982	187451.226	2011-06-15 10:53:04	2	f
666634.7798	187450.0963	2011-06-15 10:53:24	2	f
666638.0508	187449.3956	2011-06-15 10:53:44	2	f
666637.4521	187454.1772	2011-06-15 10:54:04	2	f
666638.5927	187455.752	2011-06-15 10:54:24	2	f
666640.389	187455.7931	2011-06-15 10:54:44	2	f
666639.773	187456.9169	2011-06-15 10:55:04	2	f
666642.5806	187457.0582	2011-06-15 10:55:24	2	f
666646.1021	187457.5665	2011-06-15 10:55:44	2	f
666646.4157	187456.0603	2011-06-15 10:56:04	2	f
666647.6349	187454.1338	2011-06-15 10:56:24	2	f
666649.9536	187458.0341	2011-06-15 10:56:44	2	f
666655.0717	187457.0627	2011-06-15 10:57:04	2	s
666655.476	187459.0517	2011-06-15 10:57:24	2	f
666652.4026	187460.1648	2011-06-15 10:57:44	2	f
666653.979	187461.1807	2011-06-15 10:58:04	2	f
666658.3418	187460.55	2011-06-15 10:58:24	2	f
666658.9824	187457.8267	2011-06-15 10:58:44	2	f
666659.6984	187456.3627	2011-06-15 10:59:04	2	f
666657.2867	187452.7949	2011-06-15 10:59:24	2	f
666653.5568	187458.8146	2011-06-15 10:59:44	2	f
666656.7954	187456.5616	2011-06-15 11:00:04	2	f
666657.0329	187455.8583	2011-06-15 11:00:24	2	f
666657.9696	187458.8193	2011-06-15 11:00:44	2	f
666656.5654	187457.7553	2011-06-15 11:01:04	2	f
666652.2052	187450.895	2011-06-15 11:01:24	2	f
666656.6985	187450.8717	2011-06-15 11:01:44	2	f
666656.6317	187450.4318	2011-06-15 11:02:04	2	g
666665.4102	187456.7453	2011-06-15 11:02:24	2	f
666666.8966	187457.34	2011-06-15 11:02:44	2	f
666667.9447	187463.8021	2011-06-15 11:03:04	2	g
666666.1055	187465.2158	2011-06-15 11:03:24	2	g
666669.7971	187466.5476	2011-06-15 11:03:44	2	o
666672.2722	187466.8831	2011-06-15 11:04:04	2	o
666676.2372	187463.6721	2011-06-15 11:04:24	2	o
666676.3872	187462.8066	2011-06-15 11:04:44	2	o
666677.9226	187463.1861	2011-06-15 11:05:04	2	o
666679.1442	187461.7422	2011-06-15 11:05:24	2	o
666678.0011	187464.9791	2011-06-15 11:05:44	2	o
666679.918	187462.9526	2011-06-15 11:06:04	2	o
666685.3586	187470.0862	2011-06-15 11:06:24	2	o
666679.8237	187464.1645	2011-06-15 11:06:44	2	o
666678.6709	187463.6124	2011-06-15 11:07:04	2	o
666678.0763	187462.0627	2011-06-15 11:07:24	2	o
666679.0984	187460.7833	2011-06-15 11:07:44	2	o
666680.4612	187458.9863	2011-06-15 11:08:04	2	o
666680.4298	187459.7498	2011-06-15 11:08:24	2	o
666679.4579	187458.7784	2011-06-15 11:08:44	2	o
666682.6655	187455.6134	2011-06-15 11:09:04	2	o
666683.3576	187454.2414	2011-06-15 11:09:24	2	o
666684.6448	187453.8166	2011-06-15 11:09:44	2	o
666689.3392	187454.9906	2011-06-15 11:10:04	2	o
666688.184	187455.7493	2011-06-15 11:10:24	2	o
666684.9289	187455.8476	2011-06-15 11:10:44	2	o
666683.5297	187457.0727	2011-06-15 11:11:04	2	o
666683.264	187459.0776	2011-06-15 11:11:24	2	o
666684.6553	187458.2893	2011-06-15 11:11:44	2	o
666685.6655	187453.5511	2011-06-15 11:12:04	2	o
666685.7037	187453.6183	2011-06-15 11:12:24	2	o
666682.0912	187449.9081	2011-06-15 11:12:44	2	o
666679.5593	187450.6993	2011-06-15 11:13:04	2	f
666681.5605	187450.2268	2011-06-15 11:13:24	2	f
666685.0994	187443.8926	2011-06-15 11:13:44	2	f
666684.6295	187441.8361	2011-06-15 11:14:04	2	f
666683.5418	187438.3787	2011-06-15 11:14:24	2	f
666682.5791	187438.5025	2011-06-15 11:14:44	2	f
666682.514	187439.0776	2011-06-15 11:15:04	2	f
666683.5651	187436.499	2011-06-15 11:15:24	2	f
666682.2291	187439.0333	2011-06-15 11:15:44	2	f
666683.8544	187437.4416	2011-06-15 11:16:04	2	f
666683.8766	187437.1628	2011-06-15 11:16:24	2	f
666683.9032	187436.0036	2011-06-15 11:16:44	2	f
666683.3261	187434.5963	2011-06-15 11:17:04	2	f
666683.3214	187432.9586	2011-06-15 11:17:24	2	g
666679.3005	187427.7664	2011-06-15 11:17:44	2	f
666678.3605	187425.578	2011-06-15 11:18:04	2	f
666676.5004	187425.1649	2011-06-15 11:18:24	2	f
666676.9175	187425.1851	2011-06-15 11:18:44	2	f
666676.2608	187424.9632	2011-06-15 11:19:04	2	f
666676.5944	187425.4227	2011-06-15 11:19:24	2	f
666676.9024	187425.3139	2011-06-15 11:19:44	2	f
666677.0903	187426.3899	2011-06-15 11:20:04	2	f
666676.6943	187426.9381	2011-06-15 11:20:24	2	f
666676.803	187426.9093	2011-06-15 11:20:44	2	f
666678.7502	187425.0476	2011-06-15 11:21:04	2	f
666682.8438	187421.52	2011-06-15 11:21:24	2	f
666682.6829	187421.5149	2011-06-15 11:21:44	2	f
666681.5617	187424.5686	2011-06-15 11:22:04	2	f
666681.3694	187429.1569	2011-06-15 11:22:24	2	f
666684.0214	187429.8502	2011-06-15 11:22:44	2	f
666684.9006	187432.2858	2011-06-15 11:23:04	2	g
666689.7958	187432.7595	2011-06-15 11:23:24	2	f
666689.844	187432.4087	2011-06-15 11:23:44	2	f
666691.0946	187431.6466	2011-06-15 11:24:04	2	f
666691.9054	187438.3117	2011-06-15 11:24:24	2	f
666696.4828	187445.3201	2011-06-15 11:24:44	2	g
666698.0338	187443.9599	2011-06-15 11:25:04	2	o
666697.9169	187444.2543	2011-06-15 11:25:24	2	o
666699.4994	187443.5582	2011-06-15 11:25:44	2	o
666702.4025	187444.0986	2011-06-15 11:26:04	2	o
666707.033	187444.4337	2011-06-15 11:26:24	2	o
666707.4769	187443.4147	2011-06-15 11:26:44	2	o
666708.444	187445.291	2011-06-15 11:27:04	2	o
666711.6605	187438.4595	2011-06-15 11:27:24	2	o
666711.8638	187437.0543	2011-06-15 11:27:44	2	o
666711.9218	187437.1939	2011-06-15 11:28:04	2	o
666711.9404	187437.2342	2011-06-15 11:28:24	2	o
666712.0051	187437.3127	2011-06-15 11:28:44	2	o
666712.097	187437.4216	2011-06-15 11:29:04	2	o
666712.4736	187437.4447	2011-06-15 11:29:24	2	o
666715.4631	187437.2189	2011-06-15 11:29:44	2	o
666716.2203	187440.8228	2011-06-15 11:30:04	2	o
666718.2596	187441.4437	2011-06-15 11:30:24	2	o
666717.7146	187441.5332	2011-06-15 11:30:44	2	o
666714.9236	187440.108	2011-06-15 11:31:04	2	o
666711.4377	187438.1124	2011-06-15 11:31:24	2	o
666711.1266	187438.1645	2011-06-15 11:31:44	2	o
666711.3176	187438.3468	2011-06-15 11:32:04	2	o
666711.7596	187438.1905	2011-06-15 11:32:24	2	o
666714.1085	187439.3796	2011-06-15 11:32:44	2	o
666714.8863	187439.9652	2011-06-15 11:33:04	2	o
666714.9722	187439.9184	2011-06-15 11:33:24	2	o
666718.6081	187439.542	2011-06-15 11:33:44	2	o
666722.7796	187438.4789	2011-06-15 11:34:04	2	g
666721.7529	187438.1851	2011-06-15 11:34:24	2	s
666732.2846	187435.9355	2011-06-15 11:34:44	2	o
666731.8314	187436.144	2011-06-15 11:35:04	2	o
666728.7101	187434.7806	2011-06-15 11:35:24	2	o
666728.0339	187435.0733	2011-06-15 11:35:44	2	o
666727.9257	187434.9197	2011-06-15 11:36:04	2	o
666727.8283	187434.8331	2011-06-15 11:36:24	2	o
666711.1119	187403.6677	2011-06-15 14:49:13	2	f
666710.7868	187402.5168	2011-06-15 14:49:33	2	f
666709.9887	187401.1493	2011-06-15 14:49:53	2	f
666709.1362	187400.7651	2011-06-15 14:50:13	2	f
666711.3661	187402.7678	2011-06-15 14:50:33	2	f
666713.1433	187401.8593	2011-06-15 14:50:53	2	g
666711.2675	187395.4558	2011-06-15 14:51:13	2	s
666709.0649	187393.7425	2011-06-15 14:51:33	2	s
666709.614	187392.0521	2011-06-15 14:51:53	2	f
666711.5151	187385.4894	2011-06-15 14:52:13	2	f
666711.501	187387.0368	2011-06-15 14:52:33	2	f
666716.4034	187389.0548	2011-06-15 14:52:53	2	f
666722.9318	187387.1598	2011-06-15 14:53:13	2	f
666724.262	187388.502	2011-06-15 14:53:33	2	f
666724.9896	187389.683	2011-06-15 14:53:53	2	f
666721.8867	187388.6512	2011-06-15 14:54:13	2	f
666723.098	187386.1488	2011-06-15 14:54:33	2	f
666725.7827	187386.5022	2011-06-15 14:54:53	2	f
666736.4129	187383.5089	2011-06-15 14:55:13	2	f
666737.7252	187381.797	2011-06-15 14:55:33	2	f
666738.0176	187380.3427	2011-06-15 14:55:53	2	f
666737.0864	187378.5302	2011-06-15 14:56:13	2	f
666737.9453	187379.0934	2011-06-15 14:56:33	2	f
666739.4505	187377.5282	2011-06-15 14:56:53	2	f
666738.9165	187377.3877	2011-06-15 14:57:13	2	f
666739.2674	187377.8052	2011-06-15 14:57:33	2	f
666739.6266	187378.0882	2011-06-15 14:57:53	2	f
666740.2038	187378.605	2011-06-15 14:58:13	2	f
666742.5447	187378.3153	2011-06-15 14:58:33	2	f
666744.1702	187378.4857	2011-06-15 14:58:53	2	f
666746.2561	187376.8469	2011-06-15 14:59:13	2	f
666745.5134	187377.5668	2011-06-15 14:59:33	2	f
666750.5264	187377.4637	2011-06-15 14:59:53	2	g
666752.6876	187379.5457	2011-06-15 15:00:13	2	f
666747.9768	187382.4427	2011-06-15 15:00:33	2	f
666747.3109	187383.2435	2011-06-15 15:00:53	2	f
666747.8779	187381.1831	2011-06-15 15:01:13	2	f
666747.9876	187381.1287	2011-06-15 15:01:33	2	f
666747.9962	187381.1777	2011-06-15 15:01:53	2	f
666748.3779	187381.6389	2011-06-15 15:02:13	2	f
666748.4396	187381.6507	2011-06-15 15:02:33	2	f
666748.7006	187381.7136	2011-06-15 15:02:53	2	f
666748.8099	187381.7627	2011-06-15 15:03:13	2	f
666750.4573	187378.4624	2011-06-15 15:03:33	2	f
666750.4489	187373.6029	2011-06-15 15:03:53	2	f
666752.4613	187370.6891	2011-06-15 15:04:13	2	f
666755.36	187371.6976	2011-06-15 15:04:33	2	f
666761.8929	187376.7922	2011-06-15 15:04:53	2	f
666763.2552	187379.4923	2011-06-15 15:05:13	2	f
666761.812	187379.1193	2011-06-15 15:05:33	2	f
666758.6597	187381.0142	2011-06-15 15:05:53	2	f
666754.4397	187380.538	2011-06-15 15:06:13	2	f
666750.4311	187375.2014	2011-06-15 15:06:33	2	f
666752.4075	187376.5408	2011-06-15 15:06:53	2	f
666756.2536	187383.2442	2011-06-15 15:07:13	2	f
666755.6086	187372.6687	2011-06-15 15:07:33	2	f
666754.2189	187373.3158	2011-06-15 15:07:53	2	f
666754.321	187379.3438	2011-06-15 15:08:13	2	f
666752.0275	187377.1625	2011-06-15 15:08:33	2	f
666753.5336	187377.3616	2011-06-15 15:08:53	2	g
666754.605	187370.9843	2011-06-15 15:09:13	2	f
666756.5859	187365.1474	2011-06-15 15:09:33	2	f
666758.9639	187362.0132	2011-06-15 15:09:53	2	f
666758.2661	187362.8726	2011-06-15 15:10:13	2	f
666757.3661	187363.7387	2011-06-15 15:10:33	2	f
666759.7092	187362.0927	2011-06-15 15:10:53	2	f
666757.288	187358.2124	2011-06-15 15:11:13	2	f
666760.9445	187360.7857	2011-06-15 15:11:33	2	s
666763.3654	187361.1918	2011-06-15 15:11:53	2	s
666761.9324	187362.2376	2011-06-15 15:12:13	2	s
666762.5899	187362.4595	2011-06-15 15:12:33	2	s
666762.7444	187362.4256	2011-06-15 15:12:53	2	s
666763.2143	187360.5108	2011-06-15 15:13:13	2	s
666761.3478	187359.7151	2011-06-15 15:13:33	2	s
666761.1382	187358.3331	2011-06-15 15:13:53	2	s
666761.9681	187359.3063	2011-06-15 15:14:13	2	s
666763.5443	187359.107	2011-06-15 15:14:33	2	s
666763.4757	187356.6359	2011-06-15 15:14:53	2	s
666762.9983	187354.6328	2011-06-15 15:15:13	2	s
666760.9852	187358.5704	2011-06-15 15:15:33	2	s
666760.98	187359.9312	2011-06-15 15:15:53	2	f
666760.976	187359.8789	2011-06-15 15:16:13	2	f
666760.7877	187359.8612	2011-06-15 15:16:33	2	f
666760.6387	187359.8162	2011-06-15 15:16:53	2	f
666760.554	187359.743	2011-06-15 15:17:13	2	f
666761.0613	187358.519	2011-06-15 15:17:33	2	f
666755.9775	187355.932	2011-06-15 15:17:53	2	f
666757.0184	187352.4905	2011-06-15 15:18:13	2	f
666756.7371	187350.2149	2011-06-15 15:18:33	2	f
666756.4462	187348.2516	2011-06-15 15:18:53	2	f
666755.8279	187345.1963	2011-06-15 15:19:13	2	f
666755.4669	187344.7921	2011-06-15 15:19:33	2	f
666756.2009	187347.8064	2011-06-15 15:19:53	2	f
666758.7837	187345.2604	2011-06-15 15:20:13	2	f
666759.4323	187343.1975	2011-06-15 15:20:33	2	s
666757.394	187341.5883	2011-06-15 15:20:53	2	s
666758.6512	187344.0705	2011-06-15 15:21:13	2	s
666758.7514	187344.1839	2011-06-15 15:21:33	2	s
666757.3916	187344.6123	2011-06-15 15:21:53	2	s
666760.0583	187344.6042	2011-06-15 15:22:13	2	f
666759.9227	187342.119	2011-06-15 15:22:33	2	f
666761.5967	187341.8375	2011-06-15 15:22:53	2	f
666762.2669	187342.3609	2011-06-15 15:23:13	2	f
666763.7249	187344.8997	2011-06-15 15:23:33	2	f
666762.4273	187343.5078	2011-06-15 15:23:53	2	f
666762.8126	187345.7711	2011-06-15 15:24:13	2	f
666762.5002	187345.5931	2011-06-15 15:24:33	2	f
666762.4586	187345.4214	2011-06-15 15:24:53	2	f
666762.6251	187345.48	2011-06-15 15:25:13	2	f
666762.7331	187345.4367	2011-06-15 15:25:33	2	f
666762.9428	187344.9721	2011-06-15 15:25:53	2	f
666765.4368	187346.0783	2011-06-15 15:26:13	2	f
666769.4976	187345.0219	2011-06-15 15:26:33	2	f
666768.9073	187344.047	2011-06-15 15:26:53	2	f
666766.7361	187344.8466	2011-06-15 15:27:13	2	f
666766.747	187345.8584	2011-06-15 15:27:33	2	f
666767.0211	187346.2517	2011-06-15 15:27:53	2	f
666767.652	187348.3744	2011-06-15 15:28:13	2	f
666768.0763	187346.936	2011-06-15 15:28:33	2	f
666767.1229	187346.3551	2011-06-15 15:28:53	2	f
666766.4533	187345.5749	2011-06-15 15:29:13	2	f
666764.2724	187347.1093	2011-06-15 15:29:33	2	f
666763.8411	187347.8205	2011-06-15 15:29:53	2	f
666762.8493	187350.621	2011-06-15 15:30:13	2	f
666763.2035	187349.5755	2011-06-15 15:30:33	2	f
666764.6572	187348.6645	2011-06-15 15:30:53	2	f
666765.9992	187347.9135	2011-06-15 15:31:13	2	f
666768.3817	187346.0956	2011-06-15 15:31:33	2	f
666767.8557	187345.9786	2011-06-15 15:31:53	2	f
666763.7271	187347.37	2011-06-15 15:32:13	2	f
666760.8212	187345.7756	2011-06-15 15:32:33	2	f
666756.6454	187344.3449	2011-06-15 15:32:53	2	f
666758.452	187344.006	2011-06-15 15:33:13	2	f
666758.1907	187343.0147	2011-06-15 15:33:33	2	f
666757.3471	187342.6551	2011-06-15 15:33:53	2	f
666753.6782	187338.5941	2011-06-15 15:34:13	2	f
666756.4421	187340.337	2011-06-15 15:34:33	2	f
666756.9776	187338.2251	2011-06-15 15:34:53	2	f
666758.5789	187345.4905	2011-06-15 15:35:13	2	f
666755.7166	187346.5536	2011-06-15 15:35:33	2	f
666753.5193	187346.8238	2011-06-15 15:35:53	2	g
666752.0817	187343.0789	2011-06-15 15:36:13	2	f
666754.0658	187345.4402	2011-06-15 15:36:33	2	f
666752.3453	187349.1287	2011-06-15 15:36:53	2	f
666752.4112	187350.1356	2011-06-15 15:37:13	2	f
666751.3765	187348.5031	2011-06-15 15:37:33	2	f
666750.7655	187347.9448	2011-06-15 15:37:53	2	f
666750.1428	187350.3482	2011-06-15 15:38:13	2	f
666748.5128	187350.6469	2011-06-15 15:38:33	2	f
666746.2245	187351.6864	2011-06-15 15:38:53	2	s
666745.9267	187351.9143	2011-06-15 15:39:13	2	s
666746.0577	187351.9391	2011-06-15 15:39:33	2	s
666746.0456	187351.9268	2011-06-15 15:39:53	2	s
666745.9327	187351.6509	2011-06-15 15:40:13	2	f
666744.0096	187352.3777	2011-06-15 15:40:33	2	f
666744.2486	187352.2169	2011-06-15 15:40:53	2	f
666744.5062	187351.3526	2011-06-15 15:41:13	2	f
666744.7064	187354.8858	2011-06-15 15:41:33	2	f
666742.9044	187354.1264	2011-06-15 15:41:53	2	f
666739.161	187352.7083	2011-06-15 15:42:13	2	f
666738.508	187352.5009	2011-06-15 15:42:33	2	s
666737.7569	187354.238	2011-06-15 15:42:53	2	f
666738.6592	187351.5298	2011-06-15 15:43:13	2	f
666740.2042	187350.7077	2011-06-15 15:43:33	2	f
666739.4735	187352.6707	2011-06-15 15:43:53	2	f
666739.4413	187352.6147	2011-06-15 15:44:13	2	f
666739.3667	187352.7373	2011-06-15 15:44:33	2	f
666739.3232	187352.8057	2011-06-15 15:44:53	2	f
666739.2442	187352.776	2011-06-15 15:45:13	2	f
666738.874	187353.7513	2011-06-15 15:45:33	2	f
666737.0188	187356.1142	2011-06-15 15:45:53	2	f
666738.0611	187357.6845	2011-06-15 15:46:13	2	s
666737.8212	187357.9809	2011-06-15 15:46:33	2	s
666737.7987	187357.9484	2011-06-15 15:46:53	2	s
666737.9286	187357.6597	2011-06-15 15:47:13	2	s
666737.7515	187357.5332	2011-06-15 15:47:33	2	s
666738.0083	187357.6228	2011-06-15 15:47:53	2	s
666737.989	187357.5825	2011-06-15 15:48:13	2	s
666737.8602	187357.6322	2011-06-15 15:48:33	2	s
666737.8803	187357.7448	2011-06-15 15:48:53	2	s
666736.4104	187359.7718	2011-06-15 15:49:13	2	s
666735.8172	187359.5951	2011-06-15 15:49:33	2	s
666735.8084	187359.4994	2011-06-15 15:49:53	2	s
666736.49	187359.547	2011-06-15 15:50:13	2	s
666736.4504	187359.6021	2011-06-15 15:50:33	2	s
666736.4191	187359.6051	2011-06-15 15:50:53	2	s
666736.3995	187359.586	2011-06-15 15:51:13	2	s
666736.4019	187359.506	2011-06-15 15:51:33	2	s
666736.3684	187359.43	2011-06-15 15:51:53	2	s
666736.3312	187359.2784	2011-06-15 15:52:13	2	s
666736.4029	187359.208	2011-06-15 15:52:33	2	s
666736.3587	187359.1431	2011-06-15 15:52:53	2	s
666736.2755	187359.071	2011-06-15 15:53:13	2	s
666736.1686	187358.6684	2011-06-15 15:53:33	2	s
666736.2243	187358.5301	2011-06-15 15:53:53	2	s
666736.1877	187358.3963	2011-06-15 15:54:13	2	s
666736.6735	187358.136	2011-06-15 15:54:33	2	s
666736.5774	187358.1349	2011-06-15 15:54:53	2	s
666736.5127	187358.1253	2011-06-15 15:55:13	2	s
666736.4981	187358.0673	2011-06-15 15:55:33	2	s
666736.481	187358.0271	2011-06-15 15:55:53	2	s
666736.5138	187358.0252	2011-06-15 15:56:13	2	s
666736.8626	187358.147	2011-06-15 15:56:33	2	s
666736.8214	187358.1521	2011-06-15 15:56:53	2	s
666736.7759	187358.0549	2011-06-15 15:57:13	2	s
666736.7158	187357.9063	2011-06-15 15:57:33	2	s
666736.7065	187357.8484	2011-06-15 15:57:53	2	s
666736.7696	187357.8669	2011-06-15 15:58:13	2	s
666736.8383	187357.6564	2011-06-15 15:58:33	2	s
666736.8354	187357.6431	2011-06-15 15:58:53	2	s
666736.8755	187357.6057	2011-06-15 15:59:13	2	s
666736.8222	187357.5984	2011-06-15 15:59:33	2	s
666736.71	187360.0697	2011-06-15 15:59:53	2	s
666736.6322	187359.1094	2011-06-15 16:00:13	2	s
666736.5454	187359.0918	2011-06-15 16:00:33	2	s
666736.4198	187358.8602	2011-06-15 16:00:53	2	s
666736.4392	187358.7637	2011-06-15 16:01:13	2	s
666736.4234	187358.0576	2011-06-15 16:01:33	2	s
666736.562	187357.67	2011-06-15 16:01:53	2	s
666736.5564	187357.4154	2011-06-15 16:02:13	2	s
666736.6633	187357.3387	2011-06-15 16:02:33	2	s
666736.2227	187357.6462	2011-06-15 16:02:53	2	s
666736.1091	187357.5738	2011-06-15 16:03:13	2	s
666736.1863	187357.5658	2011-06-15 16:03:33	2	s
666736.4934	187357.4614	2011-06-15 16:03:53	2	s
666736.7229	187357.3327	2011-06-15 16:04:13	2	s
666736.791	187357.3135	2011-06-15 16:04:33	2	s
666736.962	187357.242	2011-06-15 16:04:53	2	s
666736.4719	187357.9503	2011-06-15 16:05:13	2	s
666735.6584	187357.422	2011-06-15 16:05:33	2	s
666735.8817	187357.3045	2011-06-15 16:05:53	2	s
666736.1889	187357.6003	2011-06-15 16:06:13	2	s
666737.0458	187359.5131	2011-06-15 16:06:33	2	s
666737.0422	187359.4875	2011-06-15 16:06:53	2	s
666736.9828	187359.2067	2011-06-15 16:07:13	2	s
666737.0667	187359.0086	2011-06-15 16:07:33	2	s
666737.1557	187358.9607	2011-06-15 16:07:53	2	s
666737.0951	187358.9167	2011-06-15 16:08:13	2	s
666737.2386	187358.7815	2011-06-15 16:08:33	2	s
666737.2344	187358.6748	2011-06-15 16:08:53	2	s
666737.2007	187358.6177	2011-06-15 16:09:13	2	s
666737.2047	187358.7367	2011-06-15 16:09:33	2	s
666737.2584	187358.7829	2011-06-15 16:09:53	2	s
666737.0914	187358.9122	2011-06-15 16:10:13	2	s
666736.8782	187358.9387	2011-06-15 16:10:33	2	s
666736.8307	187358.8926	2011-06-15 16:10:53	2	s
666736.864	187358.9163	2011-06-15 16:11:13	2	s
666736.8998	187358.9201	2011-06-15 16:11:33	2	s
666736.923	187358.8892	2011-06-15 16:11:53	2	s
666737.1106	187358.9024	2011-06-15 16:12:13	2	s
666736.9693	187358.8452	2011-06-15 16:12:33	2	s
666736.9989	187358.7922	2011-06-15 16:12:53	2	s
666737.0174	187358.7079	2011-06-15 16:13:13	2	s
666736.5572	187358.0357	2011-06-15 16:13:33	2	s
666737.4985	187357.0912	2011-06-15 16:13:53	2	s
666738.2142	187356.3321	2011-06-15 16:14:13	2	s
666738.1543	187356.4393	2011-06-15 16:14:33	2	s
666738.2417	187356.4725	2011-06-15 16:14:53	2	s
666738.2185	187356.4322	2011-06-15 16:15:13	2	s
666738.162	187356.3671	2011-06-15 16:15:33	2	s
666738.2803	187356.4284	2011-06-15 16:15:53	2	s
666738.2258	187356.5223	2011-06-15 16:16:13	2	s
666738.2033	187356.4876	2011-06-15 16:16:33	2	s
666738.1427	187356.388	2011-06-15 16:16:53	2	s
666738.1042	187356.4165	2011-06-15 16:17:13	2	s
666738.0661	187356.4149	2011-06-15 16:17:33	2	s
666738.0903	187356.5008	2011-06-15 16:17:53	2	s
666738.0807	187356.5363	2011-06-15 16:18:13	2	s
666738.0107	187356.5878	2011-06-15 16:18:33	2	s
666738.023	187356.509	2011-06-15 16:18:53	2	s
666738.0591	187356.4894	2011-06-15 16:19:13	2	s
666737.9856	187357.1989	2011-06-15 16:19:33	2	s
666737.7182	187357.2304	2011-06-15 16:19:53	2	s
666737.7108	187357.2148	2011-06-15 16:20:13	2	s
666737.9186	187357.1826	2011-06-15 16:20:33	2	s
666737.9052	187357.158	2011-06-15 16:20:53	2	s
666737.8455	187357.1729	2011-06-15 16:21:13	2	s
666737.8394	187357.1695	2011-06-15 16:21:33	2	s
666737.7448	187357.174	2011-06-15 16:21:53	2	s
666737.6651	187357.202	2011-06-15 16:22:13	2	s
666737.7128	187357.1681	2011-06-15 16:22:33	2	s
666737.7784	187357.1655	2011-06-15 16:22:53	2	s
666737.693	187357.1612	2011-06-15 16:23:13	2	s
666737.5904	187357.1256	2011-06-15 16:23:33	2	s
666737.5578	187357.0463	2011-06-15 16:23:53	2	s
666737.6586	187356.9696	2011-06-15 16:24:13	2	s
666737.6687	187356.9519	2011-06-15 16:24:33	2	s
666737.7162	187356.9347	2011-06-15 16:24:53	2	s
666737.7332	187356.9126	2011-06-15 16:25:13	2	s
666737.7322	187356.9337	2011-06-15 16:25:33	2	s
666737.7735	187356.9231	2011-06-15 16:25:53	2	s
666737.8152	187356.9502	2011-06-15 16:26:13	2	s
666737.866	187356.9808	2011-06-15 16:26:33	2	s
666737.8281	187356.9593	2011-06-15 16:26:53	2	s
666737.7943	187357.179	2011-06-15 16:27:13	2	s
666737.7668	187358.0036	2011-06-15 16:27:33	2	o
666737.7676	187358.3483	2011-06-15 16:27:53	2	o
666737.7854	187358.254	2011-06-15 16:28:13	2	o
666737.8126	187358.0041	2011-06-15 16:28:33	2	o
666737.8655	187357.9836	2011-06-15 16:28:53	2	o
666738.231	187357.9755	2011-06-15 16:29:13	2	o
666738.0531	187359.9769	2011-06-15 16:29:33	2	o
666738.3044	187358.6456	2011-06-15 16:29:53	2	o
666738.8287	187356.9882	2011-06-15 16:30:13	2	o
666738.8817	187356.8899	2011-06-15 16:30:33	2	o
666738.8995	187356.8689	2011-06-15 16:30:53	2	o
666738.8194	187356.8714	2011-06-15 16:31:13	2	o
666738.9118	187356.9324	2011-06-15 16:31:33	2	o
666738.868	187356.9575	2011-06-15 16:31:53	2	o
666738.9859	187356.9877	2011-06-15 16:32:13	2	o
650155.0892	184688.5707	2011-06-16 08:03:06	3	o
650155.0892	184688.5707	2011-06-16 08:03:26	3	o
650155.3163	184688.7949	2011-06-16 08:03:46	3	o
650168.1067	184692.6818	2011-06-16 08:04:06	3	g
650171.3205	184700.8243	2011-06-16 08:04:26	3	g
650176.3354	184703.5344	2011-06-16 08:04:46	3	g
650181.689	184711.3613	2011-06-16 08:05:06	3	g
650177.0986	184721.7731	2011-06-16 08:05:26	3	g
650173.1662	184735.6367	2011-06-16 08:05:46	3	g
650173.5934	184748.4251	2011-06-16 08:06:06	3	f
650182.8477	184755.2841	2011-06-16 08:06:26	3	f
650184.0633	184755.9613	2011-06-16 08:06:46	3	f
650185.7563	184754.3079	2011-06-16 08:07:06	3	f
650193.7494	184756.8206	2011-06-16 08:07:26	3	f
650205.3101	184752.5817	2011-06-16 08:07:46	3	f
650206.6802	184753.0379	2011-06-16 08:08:06	3	f
650207.9106	184751.9365	2011-06-16 08:08:26	3	f
650209.29	184751.281	2011-06-16 08:08:46	3	f
650209.5208	184751.0606	2011-06-16 08:09:06	3	f
650210.0606	184750.3981	2011-06-16 08:09:26	3	f
650211.2148	184749.296	2011-06-16 08:09:46	3	f
650211.83	184748.7453	2011-06-16 08:10:06	3	f
650212.5299	184747.1948	2011-06-16 08:10:26	3	f
650214.3765	184745.4315	2011-06-16 08:10:46	3	f
650214.5896	184747.3232	2011-06-16 08:11:06	3	f
650222.5242	184738.6071	2011-06-16 08:11:26	3	g
650240.6217	184728.531	2011-06-16 08:11:46	3	g
650263.5011	184730.7239	2011-06-16 08:12:06	3	g
650268.5829	184734.5464	2011-06-16 08:12:26	3	f
650272.5441	184735.469	2011-06-16 08:12:46	3	g
650288.5425	184739.0496	2011-06-16 08:13:06	3	f
650290.1396	184739.73	2011-06-16 08:13:26	3	g
650309.8673	184753.681	2011-06-16 08:13:46	3	g
650316.5928	184752.6257	2011-06-16 08:14:06	3	f
650317.6865	184749.6333	2011-06-16 08:14:26	3	f
650319.279	184750.8695	2011-06-16 08:14:46	3	f
650319.7387	184750.651	2011-06-16 08:15:06	3	f
650321.2558	184751.7755	2011-06-16 08:15:26	3	f
650324.6837	184752.5825	2011-06-16 08:15:46	3	f
650327.4294	184752.8279	2011-06-16 08:16:06	3	f
650327.8845	184753.1652	2011-06-16 08:16:26	3	f
650328.2633	184753.5019	2011-06-16 08:16:46	3	f
650329.947	184752.9602	2011-06-16 08:17:06	3	f
650330.3305	184752.7411	2011-06-16 08:17:26	3	f
650330.6376	184752.5213	2011-06-16 08:17:46	3	f
650331.3236	184752.6383	2011-06-16 08:18:06	3	f
650332.9188	184753.541	2011-06-16 08:18:26	3	f
650332.9886	184754.3198	2011-06-16 08:18:46	3	f
650331.7488	184756.5329	2011-06-16 08:19:06	3	f
650332.3519	184757.4273	2011-06-16 08:19:26	3	f
650335.6885	184760.0123	2011-06-16 08:19:46	3	f
650337.1377	184760.1356	2011-06-16 08:20:06	3	f
650337.8255	184760.0303	2011-06-16 08:20:26	3	f
650340.44	184757.7176	2011-06-16 08:20:46	3	f
650343.5106	184755.6311	2011-06-16 08:21:06	3	f
650344.4283	184755.4165	2011-06-16 08:21:26	3	f
650345.0276	184756.7556	2011-06-16 08:21:46	3	f
650346.3251	184756.7665	2011-06-16 08:22:06	3	f
650347.9259	184757.0023	2011-06-16 08:22:26	3	f
650348.7739	184756.0089	2011-06-16 08:22:46	3	f
650349.6935	184755.5719	2011-06-16 08:23:06	3	f
650350.0676	184756.4644	2011-06-16 08:23:26	3	f
650348.4723	184755.5616	2011-06-16 08:23:46	3	f
650347.335	184754.6627	2011-06-16 08:24:06	3	f
650346.998	184758.4397	2011-06-16 08:24:26	3	f
650348.4499	184758.2296	2011-06-16 08:24:46	3	f
650347.8141	184761.2259	2011-06-16 08:25:06	3	o
650352.8597	184760.2677	2011-06-16 08:25:26	3	f
650354.7213	184756.7259	2011-06-16 08:25:46	3	f
650356.8704	184755.2987	2011-06-16 08:26:06	3	f
650358.4136	184753.3106	2011-06-16 08:26:26	3	f
650359.1052	184752.7605	2011-06-16 08:26:46	3	f
650360.3272	184752.6596	2011-06-16 08:27:06	3	f
650361.2496	184751.8891	2011-06-16 08:27:26	3	f
650362.7165	184749.9004	2011-06-16 08:27:46	3	f
650363.1018	184749.4589	2011-06-16 08:28:06	3	f
650363.7161	184749.0194	2011-06-16 08:28:26	3	f
650364.4068	184748.5805	2011-06-16 08:28:46	3	f
650365.0201	184748.2522	2011-06-16 08:29:06	3	f
650365.7005	184749.0361	2011-06-16 08:29:26	3	f
650365.088	184749.2533	2011-06-16 08:29:46	3	f
650365.0089	184749.5861	2011-06-16 08:30:06	3	f
650363.8445	184751.911	2011-06-16 08:30:26	3	f
650362.7704	184752.569	2011-06-16 08:30:46	3	f
650363.2925	184754.0186	2011-06-16 08:31:06	3	f
650363.205	184755.3519	2011-06-16 08:31:26	3	f
650360.0749	184755.4368	2011-06-16 08:31:46	3	f
650359.9092	184756.9918	2011-06-16 08:32:06	3	f
650364.3052	184751.5813	2011-06-16 08:32:26	3	f
650364.5304	184752.0279	2011-06-16 08:32:46	3	f
650364.9902	184751.8094	2011-06-16 08:33:06	3	f
650364.6376	184748.3601	2011-06-16 08:33:26	3	f
650362.4028	184750.8983	2011-06-16 08:33:46	3	f
650359.8684	184752.7669	2011-06-16 08:34:06	3	f
650359.0195	184753.8715	2011-06-16 08:34:26	3	f
650358.6351	184754.2018	2011-06-16 08:34:46	3	f
650358.6342	184754.313	2011-06-16 08:35:06	3	f
650358.5578	184754.3123	2011-06-16 08:35:26	3	f
650358.4806	184754.4228	2011-06-16 08:35:46	3	f
650358.4806	184754.4228	2011-06-16 08:36:06	3	f
650349.5296	184756.9046	2011-06-16 08:36:26	3	f
650348.3197	184755.5604	2011-06-16 08:36:46	3	f
650344.485	184757.7516	2011-06-16 08:37:06	3	f
650341.435	184757.3924	2011-06-16 08:37:26	3	f
650340.5973	184757.1631	2011-06-16 08:37:46	3	f
650340.4447	184757.1618	2011-06-16 08:38:06	3	f
650328.7824	184764.4012	2011-06-16 08:38:26	3	f
650325.5769	184764.3743	2011-06-16 08:38:46	3	f
650325.3451	184764.7058	2011-06-16 08:39:06	3	f
650324.0412	184765.4731	2011-06-16 08:39:26	3	f
650323.5814	184765.6916	2011-06-16 08:39:46	3	f
650325.2672	184755.8114	2011-06-16 08:40:06	3	f
650325.4208	184755.7015	2011-06-16 08:40:26	3	f
650325.4208	184755.7015	2011-06-16 08:40:46	3	f
650326.897	184752.6011	2011-06-16 08:41:06	3	f
650328.4281	184752.0581	2011-06-16 08:41:26	3	f
650332.1045	184750.5326	2011-06-16 08:41:46	3	f
650333.3219	184750.9875	2011-06-16 08:42:06	3	f
650333.5518	184750.8782	2011-06-16 08:42:26	3	f
650334.6222	184750.6649	2011-06-16 08:42:46	3	f
650336.9239	184749.239	2011-06-16 08:43:06	3	f
650337.6155	184748.6889	2011-06-16 08:43:26	3	f
650337.769	184748.579	2011-06-16 08:43:46	3	f
650337.9226	184748.4692	2011-06-16 08:44:06	3	f
650338.0762	184748.3593	2011-06-16 08:44:26	3	f
650338.2288	184748.3606	2011-06-16 08:44:46	3	f
650338.4587	184748.2513	2011-06-16 08:45:06	3	f
650338.6877	184748.2532	2011-06-16 08:45:26	3	f
650333.9661	184746.9907	2011-06-16 08:45:46	3	f
650333.8879	184747.2124	2011-06-16 08:46:06	3	f
650333.887	184747.3235	2011-06-16 08:46:26	3	f
650333.8107	184747.3229	2011-06-16 08:46:46	3	f
650333.8097	184747.4341	2011-06-16 08:47:06	3	f
650333.5808	184747.4321	2011-06-16 08:47:26	3	f
650329.1131	184752.2862	2011-06-16 08:47:46	3	g
650327.54	184757.8316	2011-06-16 08:48:06	3	f
650327.5391	184757.9428	2011-06-16 08:48:26	3	f
650324.1558	184760.916	2011-06-16 08:48:46	3	o
650308.4849	184763.7861	2011-06-16 08:49:06	3	f
650306.5704	184764.5482	2011-06-16 08:49:26	3	f
650305.5801	184764.3175	2011-06-16 08:49:46	3	f
650305.5801	184764.3175	2011-06-16 08:50:06	3	f
650305.5037	184764.3169	2011-06-16 08:50:26	3	f
650305.3511	184764.3156	2011-06-16 08:50:46	3	f
650305.1994	184764.2032	2011-06-16 08:51:06	3	f
650305.1231	184764.2025	2011-06-16 08:51:26	3	f
650304.5228	184762.9746	2011-06-16 08:51:46	3	g
650301.2746	184758.9451	2011-06-16 08:52:06	3	f
650301.121	184759.055	2011-06-16 08:52:26	3	f
650301.1973	184759.0556	2011-06-16 08:52:46	3	f
650304.7788	184759.7527	2011-06-16 08:53:06	3	g
650315.7001	184758.9551	2011-06-16 08:53:26	3	f
650316.924	184758.6318	2011-06-16 08:53:46	3	f
650316.924	184758.6318	2011-06-16 08:54:06	3	f
650317.0003	184758.6325	2011-06-16 08:54:26	3	f
650317.0766	184758.6331	2011-06-16 08:54:46	3	f
650317.153	184758.6337	2011-06-16 08:55:06	3	f
650316.576	184754.6267	2011-06-16 08:55:26	3	f
650317.1084	184754.8535	2011-06-16 08:55:46	3	f
650318.4784	184755.3097	2011-06-16 08:56:06	3	f
650318.5538	184755.4215	2011-06-16 08:56:26	3	f
650318.6301	184755.4221	2011-06-16 08:56:46	3	f
650318.7828	184755.4234	2011-06-16 08:57:06	3	f
650318.86	184755.3129	2011-06-16 08:57:26	3	f
650318.9354	184755.4247	2011-06-16 08:57:46	3	f
650317.8625	184746.8554	2011-06-16 08:58:06	3	f
650318.8593	184746.3079	2011-06-16 08:58:26	3	f
650318.9356	184746.3086	2011-06-16 08:58:46	3	f
650320.9237	184745.8806	2011-06-16 08:59:06	3	f
650322.5283	184745.6717	2011-06-16 08:59:26	3	f
650328.7215	184744.3897	2011-06-16 08:59:46	3	f
650329.1012	184744.6152	2011-06-16 09:00:06	3	f
650330.7021	184744.851	2011-06-16 09:00:26	3	f
650333.6022	184744.8753	2011-06-16 09:00:46	3	f
650334.2891	184744.8811	2011-06-16 09:01:06	3	f
650334.5106	184745.7724	2011-06-16 09:01:26	3	f
650334.814	184745.9973	2011-06-16 09:01:46	3	f
650334.9667	184745.9985	2011-06-16 09:02:06	3	f
650335.043	184745.9992	2011-06-16 09:02:26	3	f
650335.1956	184746.0005	2011-06-16 09:02:46	3	f
650335.4227	184746.2247	2011-06-16 09:03:06	3	f
650337.7142	184746.0216	2011-06-16 09:03:26	3	f
650338.6067	184748.8084	2011-06-16 09:03:46	3	f
650338.8329	184749.1438	2011-06-16 09:04:06	3	f
650338.6812	184749.0314	2011-06-16 09:04:26	3	f
650338.6048	184749.0307	2011-06-16 09:04:46	3	f
650338.5285	184749.0301	2011-06-16 09:05:06	3	f
650338.4513	184749.1406	2011-06-16 09:05:26	3	f
650341.9072	184746.6127	2011-06-16 09:05:46	3	f
650342.5093	184747.6183	2011-06-16 09:06:06	3	f
650342.5866	184747.5078	2011-06-16 09:06:26	3	o
650347.6546	184743.8817	2011-06-16 09:06:46	3	f
650347.5689	184744.9927	2011-06-16 09:07:06	3	f
650347.7206	184745.1051	2011-06-16 09:07:26	3	f
650347.8714	184745.3287	2011-06-16 09:07:46	3	f
650348.4028	184745.6667	2011-06-16 09:08:06	3	f
650348.7835	184745.7811	2011-06-16 09:08:26	3	f
650349.2358	184746.4519	2011-06-16 09:08:46	3	f
650352.6712	184746.3696	2011-06-16 09:09:06	3	f
650353.2845	184746.0413	2011-06-16 09:09:26	3	f
650354.2097	184744.9373	2011-06-16 09:09:46	3	f
650354.367	184744.3828	2011-06-16 09:10:06	3	f
650353.9873	184744.1572	2011-06-16 09:10:26	3	f
650354.7533	184743.8302	2011-06-16 09:10:46	3	f
650355.0614	184743.4992	2011-06-16 09:11:06	3	f
650355.5938	184743.726	2011-06-16 09:11:26	3	f
650352.0067	184743.6959	2011-06-16 09:11:46	3	f
650351.693	184744.6938	2011-06-16 09:12:06	3	f
650350.2663	184741.9025	2011-06-16 09:12:26	3	f
650350.3491	184741.125	2011-06-16 09:12:46	3	f
650348.267	184743.6645	2011-06-16 09:13:06	3	f
650347.9636	184743.4396	2011-06-16 09:13:26	3	f
650343.712	184740.7357	2011-06-16 09:13:46	3	g
650338.8805	184743.4744	2011-06-16 09:14:06	3	f
650337.8902	184743.2438	2011-06-16 09:14:26	3	g
650321.2364	184744.9938	2011-06-16 09:14:46	3	f
650320.395	184745.2091	2011-06-16 09:15:06	3	f
650319.2456	184745.7553	2011-06-16 09:15:26	3	f
650318.7076	184746.1955	2011-06-16 09:15:46	3	f
650318.3241	184746.4146	2011-06-16 09:16:06	3	f
650316.9856	184751.295	2011-06-16 09:16:26	3	o
650317.0906	184756.9656	2011-06-16 09:16:46	3	f
650317.0041	184758.1878	2011-06-16 09:17:06	3	f
650309.6327	184754.3461	2011-06-16 09:17:26	3	g
650301.9645	184749.5013	2011-06-16 09:17:46	3	f
650301.1333	184748.4937	2011-06-16 09:18:06	3	f
650300.3729	184748.1538	2011-06-16 09:18:26	3	f
650300.6056	184747.7111	2011-06-16 09:18:46	3	f
650300.7657	184746.8231	2011-06-16 09:19:06	3	f
650300.1505	184747.3738	2011-06-16 09:19:26	3	f
650299.848	184747.0377	2011-06-16 09:19:46	3	f
650299.9346	184745.8155	2011-06-16 09:20:06	3	f
650299.0197	184745.6967	2011-06-16 09:20:26	3	f
650298.4808	184746.248	2011-06-16 09:20:46	3	f
650296.6435	184746.8996	2011-06-16 09:21:06	3	f
650292.9773	184747.2024	2011-06-16 09:21:26	3	o
650286.6548	184745.7041	2011-06-16 09:21:46	3	f
650284.8269	184745.2441	2011-06-16 09:22:06	3	f
650281.7852	184743.8845	2011-06-16 09:22:26	3	f
650279.8884	184742.5345	2011-06-16 09:22:46	3	f
650279.5115	184741.9755	2011-06-16 09:23:06	3	f
650279.2797	184742.307	2011-06-16 09:23:26	3	f
650279.129	184742.0834	2011-06-16 09:23:46	3	f
650277.9078	184742.0732	2011-06-16 09:24:06	3	f
650276.5424	184741.0612	2011-06-16 09:24:26	3	f
650276.3154	184740.8369	2011-06-16 09:24:46	3	f
650276.1618	184740.9468	2011-06-16 09:25:06	3	f
650276.1608	184741.058	2011-06-16 09:25:26	3	f
650275.5559	184740.3859	2011-06-16 09:25:46	3	f
650274.1849	184740.0408	2011-06-16 09:26:06	3	f
650272.3597	184739.2473	2011-06-16 09:26:26	3	f
650271.2224	184738.3484	2011-06-16 09:26:46	3	f
650270.3131	184737.5626	2011-06-16 09:27:06	3	f
650269.7034	184737.4463	2011-06-16 09:27:26	3	f
650269.5499	184737.5562	2011-06-16 09:27:46	3	f
650265.9712	184736.5256	2011-06-16 09:28:06	3	f
650264.6849	184735.1807	2011-06-16 09:28:26	3	f
650263.8491	184734.729	2011-06-16 09:28:46	3	f
650263.314	184734.8357	2011-06-16 09:29:06	3	f
650262.48	184734.1617	2011-06-16 09:29:26	3	f
650261.7177	184734.0441	2011-06-16 09:29:46	3	f
650259.9652	184733.6959	2011-06-16 09:30:06	3	f
650259.5147	184732.8028	2011-06-16 09:30:26	3	f
650259.3611	184732.9126	2011-06-16 09:30:46	3	f
650259.2131	184732.3555	2011-06-16 09:31:06	3	f
650258.677	184732.5734	2011-06-16 09:31:26	3	f
650258.5216	184732.9056	2011-06-16 09:31:46	3	f
650257.4503	184733.2301	2011-06-16 09:32:06	3	f
650255.6242	184732.5478	2011-06-16 09:32:26	3	f
650254.5567	184732.4277	2011-06-16 09:32:46	3	f
650253.4109	184732.5292	2011-06-16 09:33:06	3	f
650252.7231	184732.6346	2011-06-16 09:33:26	3	f
650252.4197	184732.4097	2011-06-16 09:33:46	3	f
650252.3452	184732.1868	2011-06-16 09:34:06	3	f
650251.2711	184732.8448	2011-06-16 09:34:26	3	f
650250.2818	184732.503	2011-06-16 09:34:46	3	f
650249.8964	184732.9444	2011-06-16 09:35:06	3	f
650248.9815	184732.8256	2011-06-16 09:35:26	3	f
650248.0675	184732.5956	2011-06-16 09:35:46	3	f
650246.8417	184733.1412	2011-06-16 09:36:06	3	f
650245.857	184732.2435	2011-06-16 09:36:26	3	f
650244.2487	184732.8971	2011-06-16 09:36:46	3	f
650243.1048	184732.7763	2011-06-16 09:37:06	3	f
650242.1126	184732.768	2011-06-16 09:37:26	3	f
650242.3407	184732.8811	2011-06-16 09:37:46	3	f
650242.0419	184732.1004	2011-06-16 09:38:06	3	f
650241.8893	184732.0991	2011-06-16 09:38:26	3	f
650241.436	184731.5394	2011-06-16 09:38:46	3	f
650240.5183	184731.7541	2011-06-16 09:39:06	3	f
650240.1367	184731.7509	2011-06-16 09:39:26	3	f
650239.6006	184731.9687	2011-06-16 09:39:46	3	f
650238.2333	184731.1791	2011-06-16 09:40:06	3	f
650238.1561	184731.2896	2011-06-16 09:40:26	3	f
650238.0798	184731.289	2011-06-16 09:40:46	3	f
650238.0034	184731.2883	2011-06-16 09:41:06	3	f
650237.8517	184731.1759	2011-06-16 09:41:26	3	f
650237.6991	184731.1746	2011-06-16 09:41:46	3	f
650237.6228	184731.1739	2011-06-16 09:42:06	3	f
650237.4701	184731.1727	2011-06-16 09:42:26	3	f
650237.3175	184731.1714	2011-06-16 09:42:46	3	f
650237.0885	184731.1695	2011-06-16 09:43:06	3	f
650236.8596	184731.1676	2011-06-16 09:43:26	3	f
650234.3419	184731.0353	2011-06-16 09:43:46	3	f
650230.4598	184729.7798	2011-06-16 09:44:06	3	f
650228.3098	184731.3182	2011-06-16 09:44:26	3	g
650225.8396	184734.6327	2011-06-16 09:44:46	3	f
650225.6087	184734.8531	2011-06-16 09:45:06	3	f
650225.5324	184734.8525	2011-06-16 09:45:26	3	f
650225.4561	184734.8518	2011-06-16 09:45:46	3	f
650225.3025	184734.9617	2011-06-16 09:46:06	3	f
650221.4781	184735.9302	2011-06-16 09:46:26	3	f
650218.8115	184735.352	2011-06-16 09:46:46	3	f
650218.6617	184735.0172	2011-06-16 09:47:06	3	f
650218.5854	184735.0166	2011-06-16 09:47:26	3	f
650218.4327	184735.0153	2011-06-16 09:47:46	3	f
650218.3574	184734.9035	2011-06-16 09:48:06	3	f
650218.2801	184735.014	2011-06-16 09:48:26	3	f
650218.1275	184735.0127	2011-06-16 09:48:46	3	f
650217.9757	184734.9003	2011-06-16 09:49:06	3	f
650216.8179	184736.447	2011-06-16 09:49:26	3	f
650214.6148	184735.2057	2011-06-16 09:49:46	3	f
650213.4654	184735.7519	2011-06-16 09:50:06	3	f
650213.3137	184735.6394	2011-06-16 09:50:26	3	f
650213.161	184735.6382	2011-06-16 09:50:46	3	f
650213.0084	184735.6369	2011-06-16 09:51:06	3	f
650212.9321	184735.6362	2011-06-16 09:51:26	3	f
650212.7785	184735.7461	2011-06-16 09:51:46	3	f
650212.6268	184735.6337	2011-06-16 09:52:06	3	f
650212.4732	184735.7436	2011-06-16 09:52:26	3	f
650212.2442	184735.7416	2011-06-16 09:52:46	3	f
650212.0907	184735.8515	2011-06-16 09:53:06	3	f
650212.7869	184734.7456	2011-06-16 09:53:26	3	f
650213.0177	184734.5252	2011-06-16 09:53:46	3	f
650212.8651	184734.524	2011-06-16 09:54:06	3	f
650212.8651	184734.524	2011-06-16 09:54:26	3	f
650212.7887	184734.5233	2011-06-16 09:54:46	3	f
650212.7897	184734.4122	2011-06-16 09:55:06	3	f
650212.2759	184731.9621	2011-06-16 09:55:26	3	f
650212.4286	184731.9633	2011-06-16 09:55:46	3	f
650212.4286	184731.9633	2011-06-16 09:56:06	3	f
650212.4295	184731.8522	2011-06-16 09:56:26	3	f
650212.5058	184731.8528	2011-06-16 09:56:46	3	f
650212.5821	184731.8535	2011-06-16 09:57:06	3	f
650212.6594	184731.7429	2011-06-16 09:57:26	3	f
650212.6603	184731.6318	2011-06-16 09:57:46	3	f
650212.7376	184731.5212	2011-06-16 09:58:06	3	f
650212.8148	184731.4107	2011-06-16 09:58:26	3	f
650212.8921	184731.3002	2011-06-16 09:58:46	3	f
650212.7357	184731.7436	2011-06-16 09:59:06	3	f
650212.664	184731.1871	2011-06-16 09:59:26	3	f
650212.7404	184731.1877	2011-06-16 09:59:46	3	f
650212.665	184731.0759	2011-06-16 10:00:06	3	f
650212.5105	184731.297	2011-06-16 10:00:26	3	g
650211.8748	184734.2933	2011-06-16 10:00:46	3	f
650214.1123	184731.4216	2011-06-16 10:01:06	3	s
650215.2543	184731.7647	2011-06-16 10:01:26	3	f
650215.4069	184731.7659	2011-06-16 10:01:46	3	f
650215.4832	184731.7666	2011-06-16 10:02:06	3	f
650215.5596	184731.7672	2011-06-16 10:02:26	3	f
650215.6368	184731.6567	2011-06-16 10:02:46	3	f
650215.7895	184731.658	2011-06-16 10:03:06	3	f
650215.9421	184731.6593	2011-06-16 10:03:26	3	f
650216.1711	184731.6612	2011-06-16 10:03:46	3	f
650216.4754	184731.7749	2011-06-16 10:04:06	3	f
650217.0115	184731.5571	2011-06-16 10:04:26	3	f
650220.4515	184730.9188	2011-06-16 10:04:46	3	f
650222.2162	184729.8219	2011-06-16 10:05:06	3	f
650224.1354	184728.5039	2011-06-16 10:05:26	3	o
650223.9819	184728.6138	2011-06-16 10:05:46	3	f
650224.9731	184728.7333	2011-06-16 10:06:06	3	f
650225.2793	184728.6247	2011-06-16 10:06:26	3	f
650225.5855	184728.5161	2011-06-16 10:06:46	3	f
650236.3579	184727.2723	2011-06-16 10:07:06	3	f
650236.586	184727.3854	2011-06-16 10:07:26	3	f
650242.5343	184727.9911	2011-06-16 10:07:46	3	f
650243.2985	184727.8864	2011-06-16 10:08:06	3	f
650244.6006	184727.3414	2011-06-16 10:08:26	3	f
650245.3694	184726.6808	2011-06-16 10:08:46	3	f
650245.6002	184726.4604	2011-06-16 10:09:06	3	f
650247.135	184725.4727	2011-06-16 10:09:26	3	f
650251.3299	184725.8414	2011-06-16 10:09:46	3	f
650259.3286	184727.6873	2011-06-16 10:10:06	3	f
650266.6452	184728.9715	2011-06-16 10:10:26	3	f
650267.4819	184729.3121	2011-06-16 10:10:46	3	f
650268.8529	184729.6571	2011-06-16 10:11:06	3	f
650268.7765	184729.6565	2011-06-16 10:11:26	3	f
650268.8529	184729.6571	2011-06-16 10:11:46	3	f
650269.2345	184729.6603	2011-06-16 10:12:06	3	f
650269.4606	184729.9957	2011-06-16 10:12:26	3	f
650269.9939	184730.1114	2011-06-16 10:12:46	3	f
650270.3718	184730.5592	2011-06-16 10:13:06	3	f
650271.2895	184730.3446	2011-06-16 10:13:26	3	f
650274.0408	184729.923	2011-06-16 10:13:46	3	f
650272.6335	184733.9134	2011-06-16 10:14:06	3	f
650270.7189	184734.6755	2011-06-16 10:14:26	3	f
650272.3905	184735.5789	2011-06-16 10:14:46	3	f
650272.4659	184735.6907	2011-06-16 10:15:06	3	f
650273.0011	184735.584	2011-06-16 10:15:26	3	f
650273.0029	184735.3617	2011-06-16 10:15:46	3	f
650275.9822	184735.0532	2011-06-16 10:16:06	3	f
650276.5928	184735.0583	2011-06-16 10:16:26	3	f
650276.5156	184735.1688	2011-06-16 10:16:46	3	f
650276.7455	184735.0596	2011-06-16 10:17:06	3	f
650276.7436	184735.2819	2011-06-16 10:17:26	3	f
650277.1252	184735.2851	2011-06-16 10:17:46	3	f
650269.2084	184732.7729	2011-06-16 10:18:06	3	f
650267.2994	184732.8681	2011-06-16 10:18:26	3	f
650266.9969	184732.532	2011-06-16 10:18:46	3	f
650266.2356	184732.3033	2011-06-16 10:19:06	3	f
650265.7795	184732.0771	2011-06-16 10:19:26	3	f
650263.5737	184731.1692	2011-06-16 10:19:46	3	f
650262.2018	184730.9354	2011-06-16 10:20:06	3	f
650261.0551	184731.1481	2011-06-16 10:20:26	3	f
650260.7507	184731.0344	2011-06-16 10:20:46	3	f
650259.2299	184730.3546	2011-06-16 10:21:06	3	f
650257.7882	184729.3419	2011-06-16 10:21:26	3	f
650257.4104	184728.8941	2011-06-16 10:21:46	3	f
650257.335	184728.7823	2011-06-16 10:22:06	3	f
650256.8724	184729.3343	2011-06-16 10:22:26	3	f
650261.6108	184728.5958	2011-06-16 10:22:46	3	f
650265.6427	184730.186	2011-06-16 10:23:06	3	f
650270.1531	184729.3345	2011-06-16 10:23:26	3	g
650278.056	184733.5142	2011-06-16 10:23:46	3	f
650277.7386	184734.9567	2011-06-16 10:24:06	3	f
650278.123	184734.6264	2011-06-16 10:24:26	3	f
650278.1248	184734.4041	2011-06-16 10:24:46	3	f
650278.2002	184734.5159	2011-06-16 10:25:06	3	f
650278.2765	184734.5166	2011-06-16 10:25:26	3	f
650278.6581	184734.5198	2011-06-16 10:25:46	3	f
650278.5799	184734.7415	2011-06-16 10:26:06	3	f
650294.3541	184737.7643	2011-06-16 10:26:26	3	f
650294.5812	184737.9886	2011-06-16 10:26:46	3	f
650298.4586	184739.7999	2011-06-16 10:27:06	3	g
650303.1401	184745.8425	2011-06-16 10:27:26	3	f
650304.9662	184746.5248	2011-06-16 10:27:46	3	f
650307.5555	184747.2136	2011-06-16 10:28:06	3	f
650308.3187	184747.22	2011-06-16 10:28:26	3	f
650308.2414	184747.3305	2011-06-16 10:28:46	3	f
650311.1425	184747.2437	2011-06-16 10:29:06	3	f
650314.8068	184747.1633	2011-06-16 10:29:26	3	f
650317.0257	184746.5149	2011-06-16 10:29:46	3	f
650318.6285	184746.5284	2011-06-16 10:30:06	3	f
650318.3939	184747.1934	2011-06-16 10:30:26	3	f
650323.9662	184747.129	2011-06-16 10:30:46	3	g
650329.8532	184745.9556	2011-06-16 10:31:06	3	f
650330.9263	184745.4087	2011-06-16 10:31:26	3	f
650331.7687	184745.0823	2011-06-16 10:31:46	3	f
650331.8441	184745.1941	2011-06-16 10:32:06	3	f
650336.1105	184746.1193	2011-06-16 10:32:26	3	f
650341.4492	184746.6089	2011-06-16 10:32:46	3	f
650340.4608	184746.1559	2011-06-16 10:33:06	3	f
650341.3776	184746.0524	2011-06-16 10:33:26	3	f
650341.6847	184745.8326	2011-06-16 10:33:46	3	f
650341.7611	184745.8333	2011-06-16 10:34:06	3	f
650342.8305	184745.7311	2011-06-16 10:34:26	3	f
650348.2399	184746.8882	2011-06-16 10:34:46	3	f
650348.467	184747.1125	2011-06-16 10:35:06	3	f
650350.7083	184743.7962	2011-06-16 10:35:26	3	s
650353.4502	184744.4862	2011-06-16 10:35:46	3	f
650353.7555	184744.4888	2011-06-16 10:36:06	3	f
650354.676	184743.9407	2011-06-16 10:36:26	3	f
650355.5193	184743.5031	2011-06-16 10:36:46	3	f
650357.8127	184743.0777	2011-06-16 10:37:06	3	f
650361.719	184741.4429	2011-06-16 10:37:26	3	f
650363.4791	184740.9018	2011-06-16 10:37:46	3	f
650363.7853	184740.7932	2011-06-16 10:38:06	3	f
650365.0939	184739.4702	2011-06-16 10:38:26	3	f
650366.6985	184739.2613	2011-06-16 10:38:46	3	f
650372.1388	184736.7501	2011-06-16 10:39:06	3	f
650373.3758	184734.8705	2011-06-16 10:39:26	3	f
650373.7584	184734.7626	2011-06-16 10:39:46	3	f
650371.7703	184735.1906	2011-06-16 10:40:06	3	f
650371.3114	184735.2979	2011-06-16 10:40:26	3	f
650371.236	184735.1861	2011-06-16 10:40:46	3	f
650371.237	184735.0749	2011-06-16 10:41:06	3	f
650371.1606	184735.0743	2011-06-16 10:41:26	3	f
650371.0853	184734.9625	2011-06-16 10:41:46	3	f
650370.9326	184734.9612	2011-06-16 10:42:06	3	f
650370.8572	184734.8494	2011-06-16 10:42:26	3	f
650370.6292	184734.7363	2011-06-16 10:42:46	3	f
650370.4002	184734.7344	2011-06-16 10:43:06	3	f
650370.2485	184734.6219	2011-06-16 10:43:26	3	f
650370.0959	184734.6206	2011-06-16 10:43:46	3	f
650369.8669	184734.6187	2011-06-16 10:44:06	3	f
650369.5617	184734.6161	2011-06-16 10:44:26	3	f
650369.3327	184734.6142	2011-06-16 10:44:46	3	f
650369.0274	184734.6116	2011-06-16 10:45:06	3	f
650368.7984	184734.6097	2011-06-16 10:45:26	3	f
650368.0296	184735.2703	2011-06-16 10:45:46	3	f
650368.8757	184734.4992	2011-06-16 10:46:06	3	f
650371.3971	184734.1869	2011-06-16 10:46:26	3	f
650370.7734	184735.738	2011-06-16 10:46:46	3	f
650370.9921	184736.9628	2011-06-16 10:47:06	3	f
650370.8367	184737.295	2011-06-16 10:47:26	3	f
650370.6859	184737.0714	2011-06-16 10:47:46	3	f
650366.2222	184732.3646	2011-06-16 10:48:06	3	f
650367.4505	184740.6017	2011-06-16 10:48:26	3	f
650369.3586	184740.6177	2011-06-16 10:48:46	3	f
650364.5466	184741.022	2011-06-16 10:49:06	3	f
650360.4169	184741.9878	2011-06-16 10:49:26	3	f
650360.4085	184742.9883	2011-06-16 10:49:46	3	f
650360.3322	184742.9877	2011-06-16 10:50:06	3	f
650360.2549	184743.0982	2011-06-16 10:50:26	3	f
650360.2521	184743.4317	2011-06-16 10:50:46	3	f
650360.1758	184743.431	2011-06-16 10:51:06	3	f
650360.0185	184743.9856	2011-06-16 10:51:26	3	f
650360.0827	184745.4313	2011-06-16 10:51:46	3	f
650359.93	184745.4301	2011-06-16 10:52:06	3	f
650359.7708	184746.2069	2011-06-16 10:52:26	3	f
650360.4512	184746.9909	2011-06-16 10:52:46	3	f
650360.3749	184746.9902	2011-06-16 10:53:06	3	f
650358.3114	184747.3064	2011-06-16 10:53:26	3	f
650354.687	184751.7228	2011-06-16 10:53:46	3	o
650354.9895	184752.0589	2011-06-16 10:54:06	3	f
650347.8443	184748.5525	2011-06-16 10:54:26	3	g
650338.227	184748.5829	2011-06-16 10:54:46	3	f
650333.3369	184749.2088	2011-06-16 10:55:06	3	f
650325.3167	184749.9197	2011-06-16 10:55:26	3	g
650322.2804	184757.0092	2011-06-16 10:55:46	3	f
650322.8807	184758.2371	2011-06-16 10:56:06	3	f
650319.5404	184756.0968	2011-06-16 10:56:26	3	g
650302.8868	184748.7308	2011-06-16 10:56:46	3	g
650298.3561	184742.9118	2011-06-16 10:57:06	3	f
650298.5013	184743.8024	2011-06-16 10:57:26	3	s
650296.8307	184742.7878	2011-06-16 10:57:46	3	f
650289.6761	184740.3932	2011-06-16 10:58:06	3	s
650281.7332	184740.9936	2011-06-16 10:58:26	3	f
650268.6536	184735.214	2011-06-16 10:58:46	3	g
650256.7746	184731.8904	2011-06-16 10:59:06	3	f
650254.1956	184729.9788	2011-06-16 10:59:26	3	f
650252.9791	184729.4128	2011-06-16 10:59:46	3	f
650247.874	184728.3694	2011-06-16 11:00:06	3	g
650247.7204	184728.4793	2011-06-16 11:00:26	3	g
650247.8163	184726.1455	2011-06-16 11:00:46	3	g
650247.887	184726.8131	2011-06-16 11:01:06	3	f
650247.5036	184727.0322	2011-06-16 11:01:26	3	f
650242.4683	184726.7677	2011-06-16 11:01:46	3	f
650242.0857	184726.8756	2011-06-16 11:02:06	3	f
650242.0103	184726.7638	2011-06-16 11:02:26	3	f
650241.934	184726.7632	2011-06-16 11:02:46	3	f
650241.7804	184726.8731	2011-06-16 11:03:06	3	f
650241.7804	184726.8731	2011-06-16 11:03:26	3	o
650241.7795	184726.9843	2011-06-16 11:03:46	3	o
650241.3988	184726.8699	2011-06-16 11:04:06	3	o
650241.3988	184726.8699	2011-06-16 11:04:26	3	o
650241.3998	184726.7587	2011-06-16 11:04:46	3	o
650241.3988	184726.8699	2011-06-16 11:05:06	3	o
650241.4845	184725.7589	2011-06-16 11:05:26	3	o
650238.1264	184725.7307	2011-06-16 11:05:46	3	o
650230.8126	184724.113	2011-06-16 11:06:06	3	o
650230.3584	184723.6645	2011-06-16 11:06:26	3	o
650230.2067	184723.5521	2011-06-16 11:06:46	3	o
650227.9217	184722.9771	2011-06-16 11:07:06	3	o
650226.7713	184723.6344	2011-06-16 11:07:26	3	o
650226.7062	184722.2998	2011-06-16 11:07:46	3	o
650225.9318	184723.6274	2011-06-16 11:08:06	3	o
650226.0835	184723.7399	2011-06-16 11:08:26	3	o
650226.3869	184723.9647	2011-06-16 11:08:46	3	o
650226.2352	184723.8523	2011-06-16 11:09:06	3	o
650226.2352	184723.8523	2011-06-16 11:09:26	3	o
650226.157	184724.074	2011-06-16 11:09:46	3	o
650225.3948	184723.9564	2011-06-16 11:10:06	3	o
650224.5515	184724.394	2011-06-16 11:10:26	3	o
650224.397	184724.6151	2011-06-16 11:10:46	3	o
650224.5478	184724.8387	2011-06-16 11:11:06	3	o
650224.3198	184724.7256	2011-06-16 11:11:26	3	o
650224.1653	184724.9467	2011-06-16 11:11:46	3	o
650224.3961	184724.7263	2011-06-16 11:12:06	3	o
650224.3951	184724.8374	2011-06-16 11:12:26	3	o
650224.2425	184724.8361	2011-06-16 11:12:46	3	o
650224.1653	184724.9467	2011-06-16 11:13:06	3	o
650224.1653	184724.9467	2011-06-16 11:13:26	3	o
650224.088	184725.0572	2011-06-16 11:13:46	3	o
650224.0117	184725.0566	2011-06-16 11:14:06	3	o
650224.2397	184725.1696	2011-06-16 11:14:26	3	o
650224.3914	184725.2821	2011-06-16 11:14:46	3	o
650223.8534	184725.7223	2011-06-16 11:15:06	3	o
650223.3164	184726.0513	2011-06-16 11:15:26	3	o
650223.1647	184725.9388	2011-06-16 11:15:46	3	o
650220.9477	184726.3649	2011-06-16 11:16:06	3	o
650220.2636	184726.0257	2011-06-16 11:16:26	3	o
650219.9592	184725.912	2011-06-16 11:16:46	3	o
650216.1255	184727.9921	2011-06-16 11:17:06	3	o
650214.5991	184727.9793	2011-06-16 11:17:26	3	o
650212.9973	184727.8547	2011-06-16 11:17:46	3	o
650215.8174	184728.323	2011-06-16 11:18:06	3	o
650214.278	184729.8666	2011-06-16 11:18:26	3	o
650212.7506	184729.9649	2011-06-16 11:18:46	3	o
650210.3921	184729.0558	2011-06-16 11:19:06	3	o
650208.8648	184729.1542	2011-06-16 11:19:26	3	o
650207.2537	184730.1412	2011-06-16 11:19:46	3	o
650207.1001	184730.2511	2011-06-16 11:20:06	3	o
650205.1167	184730.1233	2011-06-16 11:20:26	3	o
650203.5903	184730.1105	2011-06-16 11:20:46	3	o
650203.218	184728.9957	2011-06-16 11:21:06	3	o
650203.2049	184730.552	2011-06-16 11:21:26	3	o
650201.5166	184731.6496	2011-06-16 11:21:46	3	o
650199.844	184730.8573	2011-06-16 11:22:06	3	o
650200.6789	184731.4202	2011-06-16 11:22:26	3	o
650200.0702	184731.1928	2011-06-16 11:22:46	3	o
650199.9148	184731.525	2011-06-16 11:23:06	3	o
650199.9148	184731.525	2011-06-16 11:23:26	3	o
650197.0788	184732.9465	2011-06-16 11:23:46	3	o
650197.8392	184733.2863	2011-06-16 11:24:06	3	o
650199.3554	184734.5219	2011-06-16 11:24:26	3	o
650200.0869	184738.3079	2011-06-16 11:24:46	3	o
650200.7021	184737.7572	2011-06-16 11:25:06	3	o
650200.7031	184737.6461	2011-06-16 11:25:26	3	o
650206.6207	184732.8041	2011-06-16 11:25:46	3	o
650207.1643	184731.6969	2011-06-16 11:26:06	3	o
650206.7147	184730.6926	2011-06-16 11:26:26	3	o
650206.8674	184730.6938	2011-06-16 11:26:46	3	o
650206.7911	184730.6932	2011-06-16 11:27:06	3	o
650207.5496	184731.2554	2011-06-16 11:27:26	3	o
650207.706	184730.812	2011-06-16 11:27:46	3	o
650208.9178	184731.9339	2011-06-16 11:28:06	3	o
650209.2222	184732.0476	2011-06-16 11:28:26	3	o
650209.2212	184732.1588	2011-06-16 11:28:46	3	o
650209.2203	184732.27	2011-06-16 11:29:06	3	o
650209.3069	184731.0478	2011-06-16 11:29:26	3	o
650209.3841	184730.9373	2011-06-16 11:29:46	3	o
650209.3841	184730.9373	2011-06-16 11:30:06	3	o
650209.3841	184730.9373	2011-06-16 11:30:26	3	o
650209.4604	184730.9379	2011-06-16 11:30:46	3	o
650209.4623	184730.7156	2011-06-16 11:31:06	3	o
650208.7037	184730.1534	2011-06-16 11:31:26	3	o
650208.5502	184730.2633	2011-06-16 11:31:46	3	o
650208.5502	184730.2633	2011-06-16 11:32:06	3	o
650209.6121	184731.0504	2011-06-16 11:32:26	3	o
650210.7653	184730.0595	2011-06-16 11:32:46	3	o
650211.2223	184730.1745	2011-06-16 11:33:06	3	o
650211.375	184730.1758	2011-06-16 11:33:26	3	o
650211.4504	184730.2876	2011-06-16 11:33:46	3	o
650211.0725	184729.8397	2011-06-16 11:34:06	3	o
650212.1512	184728.6258	2011-06-16 11:34:26	3	o
650212.2285	184728.5153	2011-06-16 11:34:46	3	o
650212.2285	184728.5153	2011-06-16 11:35:06	3	o
650209.3301	184728.2687	2011-06-16 11:35:26	3	o
650208.1797	184728.9261	2011-06-16 11:35:46	3	o
650206.3015	184734.469	2011-06-16 11:36:06	3	o
650206.6822	184734.5833	2011-06-16 11:36:26	3	o
650206.6831	184734.4722	2011-06-16 11:36:46	3	o
650206.912	184734.4741	2011-06-16 11:37:06	3	o
650206.4551	184734.3591	2011-06-16 11:37:26	3	o
650206.1554	184733.6895	2011-06-16 11:37:46	3	o
650206.0781	184733.8001	2011-06-16 11:38:06	3	o
650206.1535	184733.9119	2011-06-16 11:38:26	3	o
650206.1544	184733.8007	2011-06-16 11:38:46	3	o
650206.1535	184733.9119	2011-06-16 11:39:06	3	o
650206.0772	184733.9112	2011-06-16 11:39:26	3	o
650206.0772	184733.9112	2011-06-16 11:39:46	3	o
650205.9208	184734.3546	2011-06-16 11:40:06	3	o
650204.924	184734.9021	2011-06-16 11:40:26	3	o
650205.0757	184735.0146	2011-06-16 11:40:46	3	o
650205.8072	184738.8005	2011-06-16 11:41:06	3	o
650203.4273	184740.4482	2011-06-16 11:41:26	3	o
650198.6461	184746.3003	2011-06-16 11:41:46	3	o
650199.2567	184746.3054	2011-06-16 11:42:06	3	o
650199.4056	184746.7513	2011-06-16 11:42:26	3	o
650199.8514	184748.2003	2011-06-16 11:42:46	3	o
650200.2544	184745.6467	2011-06-16 11:43:06	3	o
650201.1088	184743.8751	2011-06-16 11:43:26	3	o
650201.5919	184740.8775	2011-06-16 11:43:46	3	o
650198.8397	184741.4103	2011-06-16 11:44:06	3	o
650199.4559	184740.7484	2011-06-16 11:44:26	3	o
650198.9961	184740.9669	2011-06-16 11:44:46	3	o
650198.8472	184740.521	2011-06-16 11:45:06	3	o
650202.8931	184740.4437	2011-06-16 11:45:26	3	o
650201.0744	184738.8721	2011-06-16 11:45:46	3	o
650201.994	184738.4351	2011-06-16 11:46:06	3	o
650203.055	184739.3333	2011-06-16 11:46:26	3	o
650193.7514	184738.366	2011-06-16 11:46:46	3	o
650194.0511	184739.0356	2011-06-16 11:47:06	3	o
650193.823	184738.9225	2011-06-16 11:47:26	3	o
650193.8221	184739.0337	2011-06-16 11:47:46	3	o
650193.8221	184739.0337	2011-06-16 11:48:06	3	o
650193.8221	184739.0337	2011-06-16 11:48:26	3	o
650193.8212	184739.1448	2011-06-16 11:48:46	3	o
650193.8202	184739.256	2011-06-16 11:49:06	3	o
650198.4944	184737.0717	2011-06-16 11:49:26	3	o
650201.322	184736.6507	2011-06-16 11:49:46	3	o
650204.1505	184736.1185	2011-06-16 11:50:06	3	o
650204.2269	184736.1192	2011-06-16 11:50:26	3	o
650204.2269	184736.1192	2011-06-16 11:50:46	3	o
650204.077	184735.7844	2011-06-16 11:51:06	3	o
650206.079	184733.6889	2011-06-16 11:51:26	3	o
650206.1609	184733.0225	2011-06-16 11:51:46	3	o
650207.3933	184731.6988	2011-06-16 11:52:06	3	o
650210.5364	184730.0576	2011-06-16 11:52:26	3	o
650211.6049	184730.0665	2011-06-16 11:52:46	3	o
650210.9831	184731.3954	2011-06-16 11:53:06	3	o
650210.5913	184732.615	2011-06-16 11:53:26	3	o
650208.5092	184735.1545	2011-06-16 11:53:46	3	o
650207.7544	184734.1476	2011-06-16 11:54:06	3	o
650205.5187	184736.797	2011-06-16 11:54:26	3	o
650205.139	184736.5715	2011-06-16 11:54:46	3	o
650203.6116	184736.6699	2011-06-16 11:55:06	3	o
650201.9465	184734.9883	2011-06-16 11:55:26	3	o
650204.6019	184736.9005	2011-06-16 11:55:46	3	o
650203.9178	184736.5613	2011-06-16 11:56:06	3	o
650205.7495	184736.5766	2011-06-16 11:56:26	3	o
650205.6732	184736.576	2011-06-16 11:56:46	3	o
650206.3564	184737.0264	2011-06-16 11:57:06	3	o
650207.585	184736.1473	2011-06-16 11:57:26	3	o
650207.585	184736.1473	2011-06-16 11:57:46	3	o
650207.585	184736.1473	2011-06-16 11:58:06	3	o
650207.2787	184736.2559	2011-06-16 11:58:26	3	o
650206.59	184736.4725	2011-06-16 11:58:46	3	o
650207.0414	184737.2545	2011-06-16 11:59:06	3	o
650207.4128	184738.4805	2011-06-16 11:59:26	3	o
650208.2476	184739.0433	2011-06-16 11:59:46	3	o
650208.3258	184738.8216	2011-06-16 12:00:06	3	o
650208.0783	184731.9269	2011-06-16 12:00:26	3	o
650208.3789	184732.4853	2011-06-16 12:00:46	3	o
650208.3789	184732.4853	2011-06-16 12:01:06	3	o
650208.3789	184732.4853	2011-06-16 12:01:26	3	o
650208.9197	184731.7116	2011-06-16 12:01:46	3	o
650208.9187	184731.8228	2011-06-16 12:02:06	3	o
650209.6689	184733.3855	2011-06-16 12:02:26	3	o
650212.1782	184734.5182	2011-06-16 12:02:46	3	o
650214.1067	184732.0886	2011-06-16 12:03:06	3	o
650214.1774	184732.7562	2011-06-16 12:03:26	3	o
650214.102	184732.6444	2011-06-16 12:03:46	3	o
650214.102	184732.6444	2011-06-16 12:04:06	3	o
650216.8449	184733.2232	2011-06-16 12:04:26	3	o
650221.9826	184730.3758	2011-06-16 12:04:46	3	o
650235.2113	184727.485	2011-06-16 12:05:06	3	o
650235.2876	184727.4857	2011-06-16 12:05:26	3	o
650235.2113	184727.485	2011-06-16 12:05:46	3	o
650249.4274	184725.1585	2011-06-16 12:06:06	3	o
650258.7181	184727.6822	2011-06-16 12:06:26	3	o
650270.9703	184732.0095	2011-06-16 12:06:46	3	o
650270.9731	184731.676	2011-06-16 12:07:06	3	o
650275.0293	184730.3759	2011-06-16 12:07:26	3	o
650275.0265	184730.7094	2011-06-16 12:07:46	3	o
650275.0265	184730.7094	2011-06-16 12:08:06	3	s
650275.0265	184730.7094	2011-06-16 12:08:26	3	s
650275.4043	184731.1573	2011-06-16 12:08:46	3	s
650275.6342	184731.0481	2011-06-16 12:09:06	3	s
650275.4081	184730.7126	2011-06-16 12:09:26	3	s
650275.4862	184730.4909	2011-06-16 12:09:46	3	s
650275.4099	184730.4903	2011-06-16 12:10:06	3	s
650275.4862	184730.4909	2011-06-16 12:10:26	3	g
650279.5926	184732.3042	2011-06-16 12:10:46	3	s
650281.4885	184733.7653	2011-06-16 12:11:06	3	s
650282.9172	184736.3343	2011-06-16 12:11:26	3	g
650286.4111	184738.3647	2011-06-16 12:11:46	3	f
650299.6433	184744.1455	2011-06-16 12:12:06	3	g
650302.1089	184741.3869	2011-06-16 12:12:26	3	g
650324.8786	184738.4653	2011-06-16 12:12:46	3	g
650338.0951	184737.0199	2011-06-16 12:13:06	3	s
650330.0908	184735.8409	2011-06-16 12:13:26	3	g
650325.0564	184735.4651	2011-06-16 12:13:46	3	s
650325.2081	184735.5775	2011-06-16 12:14:06	3	s
650325.2835	184735.6894	2011-06-16 12:14:26	3	f
650325.0536	184735.7986	2011-06-16 12:14:46	3	f
650325.0536	184735.7986	2011-06-16 12:15:06	3	f
650319.6311	184736.1977	2011-06-16 12:15:26	3	f
650317.7119	184737.5157	2011-06-16 12:15:46	3	g
650314.8815	184738.2701	2011-06-16 12:16:06	3	f
650313.5673	184740.2602	2011-06-16 12:16:26	3	f
650313.6399	184740.7055	2011-06-16 12:16:46	3	f
650313.5626	184740.816	2011-06-16 12:17:06	3	f
650313.6389	184740.8167	2011-06-16 12:17:26	3	f
650313.7906	184740.9291	2011-06-16 12:17:46	3	f
650313.2592	184740.5911	2011-06-16 12:18:06	3	s
650313.2583	184740.7023	2011-06-16 12:18:26	3	s
650313.3318	184741.0364	2011-06-16 12:18:46	3	f
650313.2526	184741.3693	2011-06-16 12:19:06	3	f
650313.5561	184741.5942	2011-06-16 12:19:26	3	f
650314.1769	184740.3765	2011-06-16 12:19:46	3	o
650314.7781	184741.4933	2011-06-16 12:20:06	3	f
650318.2452	184737.6314	2011-06-16 12:20:26	3	s
650321.5326	184736.9919	2011-06-16 12:20:46	3	s
650321.5326	184736.9919	2011-06-16 12:21:06	3	s
650321.2413	184735.3219	2011-06-16 12:21:26	3	s
650321.1743	184734.2096	2011-06-16 12:21:46	3	s
650321.4582	184736.769	2011-06-16 12:22:06	3	s
650323.6379	184740.7895	2011-06-16 12:22:26	3	g
650324.5444	184741.9088	2011-06-16 12:22:46	3	s
650324.5434	184742.02	2011-06-16 12:23:06	3	f
650323.8677	184740.6802	2011-06-16 12:23:26	3	s
650324.4783	184740.6853	2011-06-16 12:23:46	3	f
650324.4783	184740.6853	2011-06-16 12:24:06	3	f
650324.4783	184740.6853	2011-06-16 12:24:26	3	f
650324.5528	184740.9083	2011-06-16 12:24:46	3	f
650324.6291	184740.909	2011-06-16 12:25:06	3	f
650325.4649	184741.3607	2011-06-16 12:25:26	3	f
650325.4649	184741.3607	2011-06-16 12:25:46	3	f
650328.071	184740.0485	2011-06-16 12:26:06	3	f
650340.6501	184732.7056	2011-06-16 12:26:26	3	s
650340.5012	184732.2597	2011-06-16 12:26:46	3	s
650339.2913	184730.9154	2011-06-16 12:27:06	3	o
650339.215	184730.9148	2011-06-16 12:27:26	3	o
650334.3351	184730.3179	2011-06-16 12:27:46	3	f
650333.2526	184731.9764	2011-06-16 12:28:06	3	f
650332.8729	184731.7509	2011-06-16 12:28:26	3	s
650330.4957	184733.065	2011-06-16 12:28:46	3	f
650331.9468	184732.966	2011-06-16 12:29:06	3	g
650340.4062	184734.4823	2011-06-16 12:29:26	3	s
650340.5617	184734.1501	2011-06-16 12:29:46	3	s
650340.5626	184734.0389	2011-06-16 12:30:06	3	s
650340.5626	184734.0389	2011-06-16 12:30:26	3	s
650340.638	184734.1507	2011-06-16 12:30:46	3	s
650340.2498	184734.9257	2011-06-16 12:31:06	3	s
650339.6524	184733.3643	2011-06-16 12:31:26	3	s
650339.6524	184733.3643	2011-06-16 12:31:46	3	s
650339.4988	184733.4741	2011-06-16 12:32:06	3	s
650339.8785	184733.6997	2011-06-16 12:32:26	3	s
650340.3383	184733.4812	2011-06-16 12:32:46	3	s
650340.8389	184737.4876	2011-06-16 12:33:06	3	s
650342.2118	184737.6103	2011-06-16 12:33:26	3	s
650342.5934	184737.6135	2011-06-16 12:33:46	3	s
650342.2108	184737.7215	2011-06-16 12:34:06	3	s
650334.6822	184734.4342	2011-06-16 12:34:26	3	s
650333.3782	184735.2015	2011-06-16 12:34:46	3	s
650332.2474	184733.5244	2011-06-16 12:35:06	3	s
650332.2567	184732.4128	2011-06-16 12:35:26	3	s
650331.8053	184731.6308	2011-06-16 12:35:46	3	s
650331.2692	184731.8486	2011-06-16 12:36:06	3	f
650331.3427	184732.1827	2011-06-16 12:36:26	3	f
650331.3418	184732.2939	2011-06-16 12:36:46	3	f
650331.3418	184732.2939	2011-06-16 12:37:06	3	f
650333.3959	184733.0894	2011-06-16 12:37:26	3	f
650332.6271	184733.7499	2011-06-16 12:37:46	3	g
650330.4138	184733.7313	2011-06-16 12:38:06	3	f
650330.3356	184733.953	2011-06-16 12:38:26	3	f
650330.3366	184733.8419	2011-06-16 12:38:46	3	f
650330.2584	184734.0636	2011-06-16 12:39:06	3	f
650330.1057	184734.0623	2011-06-16 12:39:26	3	f
650329.9531	184734.061	2011-06-16 12:39:46	3	f
650329.4961	184733.946	2011-06-16 12:40:06	3	f
650329.3435	184733.9447	2011-06-16 12:40:26	3	f
650329.2671	184733.9441	2011-06-16 12:40:46	3	f
650329.2662	184734.0552	2011-06-16 12:41:06	3	f
650326.957	184736.3704	2011-06-16 12:41:26	3	f
650327.1803	184737.0394	2011-06-16 12:41:46	3	f
650327.1031	184737.1499	2011-06-16 12:42:06	3	f
650327.0268	184737.1492	2011-06-16 12:42:26	3	f
650326.9504	184737.1486	2011-06-16 12:42:46	3	f
650326.8732	184737.2591	2011-06-16 12:43:06	3	f
650326.4907	184737.3671	2011-06-16 12:43:26	3	f
650326.566	184737.4789	2011-06-16 12:43:46	3	f
650326.5651	184737.59	2011-06-16 12:44:06	3	o
650323.26	184740.3416	2011-06-16 12:44:26	3	f
650322.7983	184740.7824	2011-06-16 12:44:46	3	f
650322.0342	184740.8872	2011-06-16 12:45:06	3	g
650319.4839	184744.6456	2011-06-16 12:45:26	3	s
650319.6328	184745.0915	2011-06-16 12:45:46	3	f
650318.7484	184750.4204	2011-06-16 12:46:06	3	s
650319.2836	184750.3137	2011-06-16 12:46:26	3	s
650319.7518	184749.0947	2011-06-16 12:46:46	3	s
650320.1465	184747.5416	2011-06-16 12:47:06	3	s
650321.0987	184743.2139	2011-06-16 12:47:26	3	o
650321.4897	184742.1055	2011-06-16 12:47:46	3	s
650321.4134	184742.1048	2011-06-16 12:48:06	3	s
650321.4124	184742.216	2011-06-16 12:48:26	3	s
650317.9276	184748.19	2011-06-16 12:48:46	3	s
650318.1519	184748.7478	2011-06-16 12:49:06	3	s
650319.1562	184747.311	2011-06-16 12:49:26	3	s
650320.5384	184746.322	2011-06-16 12:49:46	3	s
650322.6511	184749.2303	2011-06-16 12:50:06	3	s
650320.9477	184752.1064	2011-06-16 12:50:26	3	g
650320.1808	184752.5447	2011-06-16 12:50:46	3	s
650320.1808	184752.5447	2011-06-16 12:51:06	3	f
650320.4814	184753.1031	2011-06-16 12:51:26	3	f
650323.6227	184751.6842	2011-06-16 12:51:46	3	f
650323.6208	184751.9065	2011-06-16 12:52:06	3	o
650328.9271	184747.1707	2011-06-16 12:52:26	3	s
650329.1542	184747.395	2011-06-16 12:52:46	3	s
650325.8752	184747.0339	2011-06-16 12:53:06	3	g
650324.051	184746.1292	2011-06-16 12:53:26	3	f
650323.593	184746.1254	2011-06-16 12:53:46	3	f
650323.8201	184746.3496	2011-06-16 12:54:06	3	f
650323.8211	184746.2384	2011-06-16 12:54:26	3	f
650321.0586	184747.994	2011-06-16 12:54:46	3	g
650319.5609	184753.6512	2011-06-16 12:55:06	3	f
650319.7135	184753.6525	2011-06-16 12:55:26	3	f
650314.8876	184755.7242	2011-06-16 12:55:46	3	g
650304.3666	184754.3018	2011-06-16 12:56:06	3	f
650301.5726	184750.7209	2011-06-16 12:56:26	3	g
650296.1344	184743.8937	2011-06-16 12:56:46	3	f
650295.831	184743.6688	2011-06-16 12:57:06	3	f
650295.308	184742.3304	2011-06-16 12:57:26	3	f
650293.4884	184740.8699	2011-06-16 12:57:46	3	f
650295.3257	184740.2182	2011-06-16 12:58:06	3	f
650294.9394	184740.7709	2011-06-16 12:58:26	3	f
650294.6267	184741.6576	2011-06-16 12:58:46	3	f
650294.7793	184741.6589	2011-06-16 12:59:06	3	f
650294.7793	184741.6589	2011-06-16 12:59:26	3	f
650294.7793	184741.6589	2011-06-16 12:59:46	3	f
650294.7021	184741.7694	2011-06-16 13:00:06	3	f
650292.795	184741.6422	2011-06-16 13:00:26	3	f
650290.6636	184740.9573	2011-06-16 13:00:46	3	f
650290.0671	184739.2847	2011-06-16 13:01:06	3	f
650289.1521	184739.1659	2011-06-16 13:01:26	3	f
650289.9107	184739.7281	2011-06-16 13:01:46	3	f
650289.9945	184738.8394	2011-06-16 13:02:06	3	f
650289.7851	184736.5031	2011-06-16 13:02:26	3	f
650290.3947	184736.6193	2011-06-16 13:02:46	3	f
650290.2421	184736.6181	2011-06-16 13:03:06	3	f
650290.2449	184736.2846	2011-06-16 13:03:26	3	f
650288.2633	184735.9344	2011-06-16 13:03:46	3	f
650285.9077	184734.6918	2011-06-16 13:04:06	3	f
650284.4632	184734.0126	2011-06-16 13:04:26	3	f
650284.5423	184733.6798	2011-06-16 13:04:46	3	f
650283.7744	184734.2292	2011-06-16 13:05:06	3	f
650283.6925	184734.8955	2011-06-16 13:05:26	3	f
650283.538	184735.1166	2011-06-16 13:05:46	3	f
650278.8946	184733.6324	2011-06-16 13:06:06	3	f
650276.323	184730.8315	2011-06-16 13:06:26	3	f
650274.4224	184729.9262	2011-06-16 13:06:46	3	f
650272.3776	184728.0191	2011-06-16 13:07:06	3	f
650272.5284	184728.2427	2011-06-16 13:07:26	3	f
650272.3032	184727.7961	2011-06-16 13:07:46	3	g
650260.1933	184724.6929	2011-06-16 13:08:06	3	f
650259.9616	184725.0245	2011-06-16 13:08:26	3	f
650258.29	184724.1211	2011-06-16 13:08:46	3	f
650257.6738	184724.7829	2011-06-16 13:09:06	3	f
650257.3685	184724.7804	2011-06-16 13:09:26	3	f
650256.5271	184724.9956	2011-06-16 13:09:46	3	f
650255.992	184725.1023	2011-06-16 13:10:06	3	f
650255.9138	184725.324	2011-06-16 13:10:26	3	f
650255.9128	184725.4352	2011-06-16 13:10:46	3	f
650255.9128	184725.4352	2011-06-16 13:11:06	3	f
650255.9138	184725.324	2011-06-16 13:11:26	3	f
650255.7583	184725.6562	2011-06-16 13:11:46	3	f
650257.0455	184726.8899	2011-06-16 13:12:06	3	f
650257.8041	184727.4521	2011-06-16 13:12:26	3	f
650242.0271	184724.7629	2011-06-16 13:12:46	3	g
650237.9095	184724.2837	2011-06-16 13:13:06	3	f
650235.0261	184722.2584	2011-06-16 13:13:26	3	f
650233.5807	184721.6904	2011-06-16 13:13:46	3	s
650231.0537	184722.6698	2011-06-16 13:14:06	3	f
650229.7609	184722.1031	2011-06-16 13:14:26	3	f
650230.5911	184723.2218	2011-06-16 13:14:46	3	f
650230.2086	184723.3297	2011-06-16 13:15:06	3	f
650230.2086	184723.3297	2011-06-16 13:15:26	3	f
650229.2871	184723.989	2011-06-16 13:15:46	3	g
650221.8933	184731.9315	2011-06-16 13:16:06	3	f
650216.1803	184739.6657	2011-06-16 13:16:26	3	g
650204.4353	184747.6828	2011-06-16 13:16:46	3	f
650204.2063	184747.6809	2011-06-16 13:17:06	3	f
650204.13	184747.6803	2011-06-16 13:17:26	3	f
650204.1291	184747.7914	2011-06-16 13:17:46	3	f
650191.6153	184747.3531	2011-06-16 13:18:06	3	f
650190.7069	184746.4561	2011-06-16 13:18:26	3	f
650190.5524	184746.6772	2011-06-16 13:18:46	3	f
650187.508	184745.6511	2011-06-16 13:19:06	3	f
650184.2978	184746.1801	2011-06-16 13:19:26	3	f
650183.7785	184744.397	2011-06-16 13:19:46	3	f
650184.2411	184743.845	2011-06-16 13:20:06	3	f
650183.248	184743.9478	2011-06-16 13:20:26	3	f
650184.7828	184742.9601	2011-06-16 13:20:46	3	f
650185.169	184742.4075	2011-06-16 13:21:06	3	s
650185.3217	184742.4088	2011-06-16 13:21:26	3	s
650185.3217	184742.4088	2011-06-16 13:21:46	3	s
650185.3217	184742.4088	2011-06-16 13:22:06	3	s
650186.312	184742.6394	2011-06-16 13:22:26	3	s
650188.3037	184741.7667	2011-06-16 13:22:46	3	s
650188.166	184739.9868	2011-06-16 13:23:06	3	s
650187.3749	184743.3154	2011-06-16 13:23:26	3	s
650187.749	184744.2079	2011-06-16 13:23:46	3	o
650187.7472	184744.4302	2011-06-16 13:24:06	3	f
650190.2508	184746.2299	2011-06-16 13:24:26	3	f
650192.0648	184748.3574	2011-06-16 13:24:46	3	f
650192.9053	184748.2533	2011-06-16 13:25:06	3	f
650193.6527	184750.1495	2011-06-16 13:25:26	3	f
650195.4043	184750.6088	2011-06-16 13:25:46	3	f
650195.3997	184751.1646	2011-06-16 13:26:06	3	f
650197.6921	184750.8503	2011-06-16 13:26:26	3	f
650198.8359	184750.9711	2011-06-16 13:26:46	3	f
650198.8359	184750.9711	2011-06-16 13:27:06	3	f
650198.6833	184750.9698	2011-06-16 13:27:26	3	f
650205.4954	184739.5761	2011-06-16 13:27:46	3	f
650205.0394	184739.35	2011-06-16 13:28:06	3	f
650205.0394	184739.35	2011-06-16 13:28:26	3	f
650205.1157	184739.3506	2011-06-16 13:28:46	3	f
650205.0394	184739.35	2011-06-16 13:29:06	3	f
650205.0403	184739.2388	2011-06-16 13:29:26	3	f
650205.0412	184739.1276	2011-06-16 13:29:46	3	f
650205.1176	184739.1283	2011-06-16 13:30:06	3	f
650205.1176	184739.1283	2011-06-16 13:30:26	3	f
650205.4228	184739.1308	2011-06-16 13:30:46	3	f
650205.4238	184739.0197	2011-06-16 13:31:06	3	f
650205.4228	184739.1308	2011-06-16 13:31:26	3	f
650205.6406	184740.4667	2011-06-16 13:31:46	3	f
650205.6406	184740.4667	2011-06-16 13:32:06	3	f
650205.6397	184740.5779	2011-06-16 13:32:26	3	f
650205.716	184740.5785	2011-06-16 13:32:46	3	f
650205.179	184740.9075	2011-06-16 13:33:06	3	f
650205.2553	184740.9082	2011-06-16 13:33:26	3	f
650205.1017	184741.0181	2011-06-16 13:33:46	3	f
650204.0211	184742.4543	2011-06-16 13:34:06	3	f
650203.6395	184742.4511	2011-06-16 13:34:26	3	f
650203.5623	184742.5616	2011-06-16 13:34:46	3	f
650203.5623	184742.5616	2011-06-16 13:35:06	3	f
650203.5623	184742.5616	2011-06-16 13:35:26	3	f
650203.6405	184742.3399	2011-06-16 13:35:46	3	f
650204.3171	184743.5685	2011-06-16 13:36:06	3	f
650204.6242	184743.3487	2011-06-16 13:36:26	3	f
650200.3717	184740.7561	2011-06-16 13:36:46	3	f
650200.9106	184740.2048	2011-06-16 13:37:06	3	f
650201.0214	184736.0923	2011-06-16 13:37:26	3	s
650203.2393	184735.555	2011-06-16 13:37:46	3	s
650206.0716	184734.5782	2011-06-16 13:38:06	3	s
650201.9847	184739.5467	2011-06-16 13:38:26	3	f
650200.1418	184740.8653	2011-06-16 13:38:46	3	f
650194.7007	184743.4879	2011-06-16 13:39:06	3	f
650185.1765	184741.5182	2011-06-16 13:39:26	3	f
650184.7195	184741.4032	2011-06-16 13:39:46	3	f
650184.7195	184741.4032	2011-06-16 13:40:06	3	f
650184.6431	184741.4026	2011-06-16 13:40:26	3	f
650184.6441	184741.2914	2011-06-16 13:40:46	3	s
650183.0413	184741.278	2011-06-16 13:41:06	3	f
650183.1707	184744.0584	2011-06-16 13:41:26	3	f
650183.0963	184743.8354	2011-06-16 13:41:46	3	f
650179.8619	184747.2547	2011-06-16 13:42:06	3	s
650179.2551	184746.8049	2011-06-16 13:42:26	3	s
650179.1797	184746.6931	2011-06-16 13:42:46	3	s
650179.256	184746.6937	2011-06-16 13:43:06	3	s
650179.256	184746.6937	2011-06-16 13:43:26	3	s
650182.2474	184744.94	2011-06-16 13:43:46	3	f
650182.3247	184744.8295	2011-06-16 13:44:06	3	f
650182.7081	184744.6104	2011-06-16 13:44:26	3	f
650184.3974	184743.4016	2011-06-16 13:44:46	3	s
650185.0099	184743.1844	2011-06-16 13:45:06	3	s
650184.9475	184741.5163	2011-06-16 13:45:26	3	f
650185.7935	184740.7452	2011-06-16 13:45:46	3	f
650188.6853	184741.7699	2011-06-16 13:46:06	3	f
650188.1464	184742.3213	2011-06-16 13:46:26	3	f
650187.9882	184742.987	2011-06-16 13:46:46	3	f
650187.9798	184743.9875	2011-06-16 13:47:06	3	f
650193.1659	184744.4756	2011-06-16 13:47:26	3	f
650194.3042	184745.2633	2011-06-16 13:47:46	3	f
650193.0021	184745.8083	2011-06-16 13:48:06	3	f
650192.9891	184747.3646	2011-06-16 13:48:26	3	f
650192.8355	184747.4745	2011-06-16 13:48:46	3	f
650192.7564	184747.8073	2011-06-16 13:49:06	3	f
650193.0617	184747.8099	2011-06-16 13:49:26	3	f
650193.2143	184747.8112	2011-06-16 13:49:46	3	f
650195.1996	184747.7166	2011-06-16 13:50:06	3	f
650195.6538	184748.1651	2011-06-16 13:50:26	3	f
650196.793	184748.8417	2011-06-16 13:50:46	3	f
650196.792	184748.9529	2011-06-16 13:51:06	3	f
650197.2779	184745.6218	2011-06-16 13:51:26	3	f
650197.6651	184744.958	2011-06-16 13:51:46	3	f
650199.7546	184741.5291	2011-06-16 13:52:06	3	f
650199.911	184741.0858	2011-06-16 13:52:26	3	f
650199.911	184741.0858	2011-06-16 13:52:46	3	f
650201.3695	184740.0974	2011-06-16 13:53:06	3	f
650201.6738	184740.2111	2011-06-16 13:53:26	3	f
650202.2853	184740.1051	2011-06-16 13:53:46	3	f
650202.9731	184739.9997	2011-06-16 13:54:06	3	f
650199.991	184740.6417	2011-06-16 13:54:26	3	f
650196.9727	184736.5031	2011-06-16 13:54:46	3	f
650197.5116	184735.9517	2011-06-16 13:55:06	3	f
650197.5116	184735.9517	2011-06-16 13:55:26	3	f
650196.9699	184736.8366	2011-06-16 13:55:46	3	f
650197.5748	184737.5087	2011-06-16 13:56:06	3	f
650197.4213	184737.6186	2011-06-16 13:56:26	3	f
650198.9356	184739.0765	2011-06-16 13:56:46	3	f
650199.2399	184739.1902	2011-06-16 13:57:06	3	f
650199.3172	184739.0797	2011-06-16 13:57:26	3	o
650200.4713	184737.9776	2011-06-16 13:57:46	3	o
650199.4847	184737.3023	2011-06-16 13:58:06	3	o
650198.8797	184736.6302	2011-06-16 13:58:26	3	o
650198.9542	184736.8532	2011-06-16 13:58:46	3	o
650198.877	184736.9637	2011-06-16 13:59:06	3	o
650199.253	184737.6339	2011-06-16 13:59:26	3	o
650199.3293	184737.6345	2011-06-16 13:59:46	3	o
650199.3293	184737.6345	2011-06-16 14:00:06	3	o
650200.2479	184737.3087	2011-06-16 14:00:26	3	o
650201.9865	184739.3244	2011-06-16 14:00:46	3	o
650202.061	184739.5474	2011-06-16 14:01:06	3	o
650202.1373	184739.548	2011-06-16 14:01:26	3	o
650201.7594	184739.1001	2011-06-16 14:01:46	3	o
650202.2146	184739.4375	2011-06-16 14:02:06	3	o
807287.1238	185709.2222	2011-06-20 07:32:35	4	o
807286.487	185716.9321	2011-06-20 07:32:55	4	o
807284.466	185717.9099	2011-06-20 07:33:15	4	o
807275.9813	185726.9498	2011-06-20 07:33:35	4	o
807275.9695	185727.8193	2011-06-20 07:33:55	4	o
807277.2732	185731.0969	2011-06-20 07:34:15	4	o
807280.837	185732.7798	2011-06-20 07:34:35	4	o
807281.0051	185732.2495	2011-06-20 07:34:55	4	o
807281.0313	185732.3115	2011-06-20 07:35:15	4	o
807281.1094	185732.4366	2011-06-20 07:35:35	4	o
807281.7636	185729.7618	2011-06-20 07:35:55	4	o
807283.6046	185727.6287	2011-06-20 07:36:15	4	o
807291.4247	185724.0352	2011-06-20 07:36:35	4	o
807291.6447	185723.7725	2011-06-20 07:36:55	4	o
807291.6418	185723.7691	2011-06-20 07:37:15	4	o
807291.7009	185723.7611	2011-06-20 07:37:35	4	f
807291.7526	185723.6795	2011-06-20 07:37:55	4	f
807291.7679	185723.591	2011-06-20 07:38:15	4	f
807291.7971	185723.4764	2011-06-20 07:38:35	4	f
807291.8514	185723.3203	2011-06-20 07:38:55	4	f
807291.8924	185723.1716	2011-06-20 07:39:15	4	f
807293.4084	185719.5044	2011-06-20 07:39:35	4	f
807294.1871	185717.9307	2011-06-20 07:39:55	4	f
807294.146	185717.7268	2011-06-20 07:40:15	4	f
807294.1725	185717.5586	2011-06-20 07:40:35	4	f
807295.1329	185713.0335	2011-06-20 07:40:55	4	f
807295.2781	185713.1442	2011-06-20 07:41:15	4	f
807302.6985	185698.5692	2011-06-20 07:41:35	4	f
807303.1036	185696.2262	2011-06-20 07:41:55	4	f
807303.6663	185695.2223	2011-06-20 07:42:15	4	f
807303.7432	185695.1627	2011-06-20 07:42:35	4	f
807305.9967	185690.6267	2011-06-20 07:42:55	4	f
807306.1367	185690.4024	2011-06-20 07:43:15	4	f
807306.0838	185690.3394	2011-06-20 07:43:35	4	f
807306.1493	185690.2571	2011-06-20 07:43:55	4	f
807306.2247	185690.1774	2011-06-20 07:44:15	4	f
807306.3114	185690.0547	2011-06-20 07:44:35	4	f
807306.4092	185689.9458	2011-06-20 07:44:55	4	f
807305.9615	185684.9158	2011-06-20 07:45:15	4	f
807305.5073	185684.1993	2011-06-20 07:45:35	4	f
807305.4678	185684.1267	2011-06-20 07:45:55	4	f
807305.5327	185684.0178	2011-06-20 07:46:15	4	f
807305.5673	185683.9211	2011-06-20 07:46:35	4	f
807305.5642	185683.8142	2011-06-20 07:46:55	4	f
807305.6219	185683.6482	2011-06-20 07:47:15	4	f
807305.6627	185683.5072	2011-06-20 07:47:35	4	f
807305.7311	185683.2949	2011-06-20 07:47:55	4	f
807305.8012	185683.1249	2011-06-20 07:48:15	4	f
807305.8817	185682.9409	2011-06-20 07:48:35	4	f
807305.9094	185682.7583	2011-06-20 07:48:55	4	f
807305.9967	185682.5544	2011-06-20 07:49:15	4	f
807306.0404	185682.3512	2011-06-20 07:49:35	4	f
807306.1549	185682.155	2011-06-20 07:49:55	4	f
807306.3097	185681.9657	2011-06-20 07:50:15	4	f
807306.5135	185681.8604	2011-06-20 07:50:35	4	f
807304.77	185690.5319	2011-06-20 07:50:55	4	g
807299.3823	185705.2007	2011-06-20 07:51:15	4	f
807294.6398	185714.5226	2011-06-20 07:51:35	4	g
807289.4077	185723.1556	2011-06-20 07:51:55	4	f
807288.9394	185724.1483	2011-06-20 07:52:15	4	f
807288.7962	185724.2445	2011-06-20 07:52:35	4	f
807288.6835	185724.2996	2011-06-20 07:52:55	4	f
807270.3995	185732.5118	2011-06-20 07:53:15	4	g
807268.8197	185736.7207	2011-06-20 07:53:35	4	f
807268.0017	185740.332	2011-06-20 07:53:55	4	g
807261.994	185753.8492	2011-06-20 07:54:15	4	f
807262.3017	185755.5973	2011-06-20 07:54:35	4	f
807258.1934	185761.5429	2011-06-20 07:54:55	4	f
807252.4307	185767.894	2011-06-20 07:55:15	4	f
807250.0669	185768.8455	2011-06-20 07:55:35	4	f
807249.7105	185769.7609	2011-06-20 07:55:55	4	f
807250.1105	185770.2764	2011-06-20 07:56:15	4	f
807248.2054	185771.1737	2011-06-20 07:56:35	4	f
807244.298	185778.7959	2011-06-20 07:56:55	4	f
807244.9615	185778.8523	2011-06-20 07:57:15	4	f
807243.6912	185778.8461	2011-06-20 07:57:35	4	f
807242.8335	185778.7063	2011-06-20 07:57:55	4	f
807241.5541	185779.9568	2011-06-20 07:58:15	4	f
807241.3338	185782.9213	2011-06-20 07:58:35	4	f
807241.6223	185783.1505	2011-06-20 07:58:55	4	f
807240.0484	185782.6888	2011-06-20 07:59:15	4	f
807239.9722	185783.08	2011-06-20 07:59:35	4	f
807240.6618	185785.561	2011-06-20 07:59:55	4	f
807242.3662	185786.5099	2011-06-20 08:00:15	4	f
807241.4369	185789.322	2011-06-20 08:00:35	4	f
807242.7585	185786.8539	2011-06-20 08:00:55	4	f
807242.6591	185786.3488	2011-06-20 08:01:15	4	f
807240.8657	185786.1154	2011-06-20 08:01:35	4	f
807240.5031	185786.659	2011-06-20 08:01:55	4	f
807242.2747	185786.3944	2011-06-20 08:02:15	4	f
807242.3338	185786.9838	2011-06-20 08:02:35	4	f
807243.084	185787.7784	2011-06-20 08:02:55	4	f
807241.9652	185786.8831	2011-06-20 08:03:15	4	f
807243.0232	185789.8652	2011-06-20 08:03:35	4	f
807243.9345	185790.7978	2011-06-20 08:03:55	4	f
807241.9952	185794.447	2011-06-20 08:04:15	4	f
807242.8693	185800.4227	2011-06-20 08:04:35	4	f
807239.9805	185799.236	2011-06-20 08:04:55	4	f
807240.1209	185801.6235	2011-06-20 08:05:15	4	f
807237.2478	185804.6864	2011-06-20 08:05:35	4	f
807236.9168	185805.4402	2011-06-20 08:05:55	4	f
807236.1424	185804.6159	2011-06-20 08:06:15	4	f
807235.9617	185805.4016	2011-06-20 08:06:35	4	f
807236.9304	185805.9958	2011-06-20 08:06:55	4	f
807236.7451	185807.0249	2011-06-20 08:07:15	4	f
807237.3048	185808.9097	2011-06-20 08:07:35	4	f
807235.3544	185802.4184	2011-06-20 08:07:55	4	s
807236.3726	185802.7573	2011-06-20 08:08:15	4	f
807236.2586	185802.2528	2011-06-20 08:08:35	4	f
807236.0896	185800.4483	2011-06-20 08:08:55	4	f
807236.6087	185800.0636	2011-06-20 08:09:15	4	f
807236.9843	185800.0722	2011-06-20 08:09:35	4	f
807237.0901	185800.6787	2011-06-20 08:09:55	4	f
807237.9838	185799.8454	2011-06-20 08:10:15	4	f
807237.6816	185797.7604	2011-06-20 08:10:35	4	f
807237.1185	185796.2615	2011-06-20 08:10:55	4	f
807236.6819	185794.7703	2011-06-20 08:11:15	4	f
807236.6947	185794.5994	2011-06-20 08:11:35	4	f
807235.8614	185794.5483	2011-06-20 08:11:55	4	f
807234.8914	185794.8295	2011-06-20 08:12:15	4	f
807237.2893	185792.1217	2011-06-20 08:12:35	4	f
807237.5858	185791.7671	2011-06-20 08:12:55	4	f
807237.6262	185791.2401	2011-06-20 08:13:15	4	f
807239.2247	185790.8361	2011-06-20 08:13:35	4	f
807240.1602	185791.1332	2011-06-20 08:13:55	4	f
807240.3912	185790.6629	2011-06-20 08:14:15	4	f
807241.2037	185788.4441	2011-06-20 08:14:35	4	f
807239.9397	185789.0077	2011-06-20 08:14:55	4	f
807241.1925	185788.0399	2011-06-20 08:15:15	4	f
807242.2052	185787.9826	2011-06-20 08:15:35	4	f
807239.4072	185788.8079	2011-06-20 08:15:55	4	f
807240.9274	185788.2387	2011-06-20 08:16:15	4	f
807242.0918	185788.6995	2011-06-20 08:16:35	4	f
807242.3212	185788.3192	2011-06-20 08:16:55	4	f
807243.4004	185786.8038	2011-06-20 08:17:15	4	f
807243.2863	185786.019	2011-06-20 08:17:35	4	f
807243.0125	185785.9372	2011-06-20 08:17:55	4	f
807243.1777	185785.8005	2011-06-20 08:18:15	4	f
807243.0585	185785.4249	2011-06-20 08:18:35	4	f
807244.2819	185782.8354	2011-06-20 08:18:55	4	f
807244.5035	185782.3047	2011-06-20 08:19:15	4	f
807244.748	185782.2598	2011-06-20 08:19:35	4	f
807245.3588	185783.5301	2011-06-20 08:19:55	4	f
807250.5229	185786.7868	2011-06-20 08:20:15	4	o
807251.5594	185786.0429	2011-06-20 08:20:35	4	o
807251.8293	185786.7208	2011-06-20 08:20:55	4	o
807251.704	185786.1258	2011-06-20 08:21:15	4	o
807251.4022	185787.1643	2011-06-20 08:21:35	4	o
807252.5345	185786.763	2011-06-20 08:21:55	4	o
807250.9274	185787.328	2011-06-20 08:22:15	4	o
807251.6355	185788.8764	2011-06-20 08:22:35	4	o
807251.9224	185787.1222	2011-06-20 08:22:55	4	o
807251.7706	185786.5185	2011-06-20 08:23:15	4	o
807253.5264	185788.6972	2011-06-20 08:23:35	4	o
807252.6117	185789.0793	2011-06-20 08:23:55	4	o
807253.2089	185786.0411	2011-06-20 08:24:15	4	f
807251.9485	185786.6548	2011-06-20 08:24:35	4	f
807252.6902	185786.4369	2011-06-20 08:24:55	4	f
807252.0086	185789.4188	2011-06-20 08:25:15	4	f
807255.8014	185786.7615	2011-06-20 08:25:35	4	f
807256.2914	185786.2902	2011-06-20 08:25:55	4	f
807255.3763	185787.1461	2011-06-20 08:26:15	4	f
807256.1609	185786.6827	2011-06-20 08:26:35	4	f
807255.8438	185785.0511	2011-06-20 08:26:55	4	f
807256.8234	185784.2519	2011-06-20 08:27:15	4	f
807256.7095	185784.8063	2011-06-20 08:27:35	4	f
807256.3879	185783.8119	2011-06-20 08:27:55	4	f
807256.0632	185783.8785	2011-06-20 08:28:15	4	f
807254.8487	185783.1657	2011-06-20 08:28:35	4	f
807255.2792	185782.3141	2011-06-20 08:28:55	4	f
807257.478	185779.4458	2011-06-20 08:29:15	4	f
807258.0477	185779.2753	2011-06-20 08:29:35	4	f
807260.5481	185779.3886	2011-06-20 08:29:55	4	f
807261.2151	185779.6308	2011-06-20 08:30:15	4	f
807259.6883	185779.6859	2011-06-20 08:30:35	4	f
807260.8827	185778.6627	2011-06-20 08:30:55	4	f
807266.4956	185775.7091	2011-06-20 08:31:15	4	g
807268.1598	185769.5031	2011-06-20 08:31:35	4	f
807269.0031	185768.6024	2011-06-20 08:31:55	4	f
807270.3803	185768.6535	2011-06-20 08:32:15	4	f
807270.225	185768.3967	2011-06-20 08:32:35	4	f
807270.0854	185768.631	2011-06-20 08:32:55	4	f
807269.908	185767.666	2011-06-20 08:33:15	4	f
807270.5371	185768.2963	2011-06-20 08:33:35	4	f
807270.9538	185769.7434	2011-06-20 08:33:55	4	f
807270.1254	185769.6157	2011-06-20 08:34:15	4	f
807270.4493	185772.1564	2011-06-20 08:34:35	4	f
807270.0716	185775.9353	2011-06-20 08:34:55	4	g
807261.1679	185782.1865	2011-06-20 08:35:15	4	f
807259.017	185784.0909	2011-06-20 08:35:35	4	f
807258.5026	185784.4735	2011-06-20 08:35:55	4	f
807258.6472	185785.1515	2011-06-20 08:36:15	4	f
807258.5682	185784.8073	2011-06-20 08:36:35	4	f
807257.3592	185786.8477	2011-06-20 08:36:55	4	f
807257.123	185789.6115	2011-06-20 08:37:15	4	f
807256.4016	185789.5943	2011-06-20 08:37:35	4	f
807256.9743	185788.1692	2011-06-20 08:37:55	4	f
807257.4511	185789.3793	2011-06-20 08:38:15	4	f
807257.2907	185789.5339	2011-06-20 08:38:35	4	f
807257.825	185788.9728	2011-06-20 08:38:55	4	f
807259.4027	185788.2666	2011-06-20 08:39:15	4	f
807258.529	185790.9472	2011-06-20 08:39:35	4	f
807258.1207	185792.3702	2011-06-20 08:39:55	4	f
807257.0668	185792.5361	2011-06-20 08:40:15	4	f
807256.0534	185794.4209	2011-06-20 08:40:35	4	f
807255.6591	185794.7532	2011-06-20 08:40:55	4	f
807256.3065	185794.7901	2011-06-20 08:41:15	4	f
807256.8923	185795.4578	2011-06-20 08:41:35	4	f
807256.8164	185796.8556	2011-06-20 08:41:55	4	f
807256.9816	185796.0326	2011-06-20 08:42:15	4	f
807259.1781	185798.3055	2011-06-20 08:42:35	4	f
807258.4164	185800.07	2011-06-20 08:42:55	4	f
807259.647	185798.3084	2011-06-20 08:43:15	4	f
807259.0336	185800.78	2011-06-20 08:43:35	4	f
807260.3885	185800.4376	2011-06-20 08:43:55	4	f
807260.8601	185801.0256	2011-06-20 08:44:15	4	f
807259.9879	185803.7118	2011-06-20 08:44:35	4	f
807259.802	185807.514	2011-06-20 08:44:55	4	f
807260.4905	185806.2509	2011-06-20 08:45:15	4	f
807261.1389	185806.0809	2011-06-20 08:45:35	4	f
807261.4831	185805.7825	2011-06-20 08:45:55	4	f
807261.7395	185807.402	2011-06-20 08:46:15	4	f
807262.2126	185808.2994	2011-06-20 08:46:35	4	f
807263.3163	185807.094	2011-06-20 08:46:55	4	f
807262.5811	185808.2921	2011-06-20 08:47:15	4	f
807264.2029	185808.4517	2011-06-20 08:47:35	4	f
807264.3495	185807.6158	2011-06-20 08:47:55	4	f
807264.0171	185806.1616	2011-06-20 08:48:15	4	f
807256.7986	185796.5291	2011-06-20 08:48:35	4	f
807254.1221	185797.1783	2011-06-20 08:48:55	4	g
807253.097	185787.8392	2011-06-20 08:49:15	4	f
807252.6144	185785.7568	2011-06-20 08:49:35	4	f
807253.0123	185784.5938	2011-06-20 08:49:55	4	f
807254.527	185783.2324	2011-06-20 08:50:15	4	f
807255.7489	185783.4683	2011-06-20 08:50:35	4	f
807257.5477	185781.7786	2011-06-20 08:50:55	4	f
807257.5867	185781.8879	2011-06-20 08:51:15	4	f
807256.641	185782.7472	2011-06-20 08:51:35	4	f
807259.333	185774.3254	2011-06-20 08:51:55	4	g
807264.5167	185771.654	2011-06-20 08:52:15	4	f
807264.1326	185771.8932	2011-06-20 08:52:35	4	f
807266.8008	185769.2114	2011-06-20 08:52:55	4	f
807267.5405	185768.2581	2011-06-20 08:53:15	4	f
807267.9288	185768.0758	2011-06-20 08:53:35	4	f
807266.7223	185767.0218	2011-06-20 08:53:55	4	f
807267.1529	185765.2881	2011-06-20 08:54:15	4	f
807267.7233	185765.9808	2011-06-20 08:54:35	4	f
807268.3572	185764.1552	2011-06-20 08:54:55	4	f
807270.4654	185763.7031	2011-06-20 08:55:15	4	f
807271.1186	185763.5277	2011-06-20 08:55:35	4	f
807270.6097	185764.7871	2011-06-20 08:55:55	4	f
807268.3467	185765.6264	2011-06-20 08:56:15	4	f
807269.1459	185764.0812	2011-06-20 08:56:35	4	f
807270.2241	185763.39	2011-06-20 08:56:55	4	f
807267.2133	185764.3825	2011-06-20 08:57:15	4	f
807269.512	185764.5188	2011-06-20 08:57:35	4	f
807270.4795	185763.5835	2011-06-20 08:57:55	4	f
807270.086	185762.9013	2011-06-20 08:58:15	4	f
807268.9902	185763.2594	2011-06-20 08:58:35	4	f
807269.9241	185761.3974	2011-06-20 08:58:55	4	f
807270.8888	185760.2361	2011-06-20 08:59:15	4	g
807277.8021	185751.0128	2011-06-20 08:59:35	4	f
807277.9836	185748.2004	2011-06-20 08:59:55	4	s
807278.1565	185748.4356	2011-06-20 09:00:15	4	o
807279.3292	185748.4128	2011-06-20 09:00:35	4	f
807279.8655	185748.349	2011-06-20 09:00:55	4	f
807279.8621	185744.9173	2011-06-20 09:01:15	4	o
807279.9425	185746.1915	2011-06-20 09:01:35	4	s
807278.7973	185745.6602	2011-06-20 09:01:55	4	s
807278.7568	185746.1037	2011-06-20 09:02:15	4	s
807278.3719	185745.2584	2011-06-20 09:02:35	4	s
807278.1613	185745.5392	2011-06-20 09:02:55	4	s
807276.2983	185747.4035	2011-06-20 09:03:15	4	s
807277.9272	185746.3853	2011-06-20 09:03:35	4	s
807278.6735	185744.6036	2011-06-20 09:03:55	4	s
807277.7322	185745.0671	2011-06-20 09:04:15	4	s
807277.7623	185746.1839	2011-06-20 09:04:35	4	s
807278.3001	185746.8488	2011-06-20 09:04:55	4	s
807277.7672	185746.4833	2011-06-20 09:05:15	4	s
807278.6093	185744.4946	2011-06-20 09:05:35	4	s
807279.8137	185743.8878	2011-06-20 09:05:55	4	s
807278.5361	185744.2908	2011-06-20 09:06:15	4	s
807277.7509	185743.2713	2011-06-20 09:06:35	4	s
807277.8065	185743.8929	2011-06-20 09:06:55	4	s
807279.4046	185743.9215	2011-06-20 09:07:15	4	s
807279.2816	185744.0084	2011-06-20 09:07:35	4	s
807279.2299	185743.7364	2011-06-20 09:07:55	4	s
807279.4477	185743.4258	2011-06-20 09:08:15	4	s
807279.6011	185744.3354	2011-06-20 09:08:35	4	s
807279.1266	185745.0876	2011-06-20 09:08:55	4	s
807277.9287	185745.1529	2011-06-20 09:09:15	4	s
807279.0439	185746.6131	2011-06-20 09:09:35	4	s
807279.6809	185747.0167	2011-06-20 09:09:55	4	s
807279.3817	185743.7661	2011-06-20 09:10:15	4	s
807279.8954	185742.478	2011-06-20 09:10:35	4	s
807280.7653	185743.5003	2011-06-20 09:10:55	4	s
807280.8665	185743.0489	2011-06-20 09:11:15	4	s
807281.0041	185745.9813	2011-06-20 09:11:35	4	s
807279.7996	185745.4635	2011-06-20 09:11:55	4	s
807278.3397	185745.4185	2011-06-20 09:12:15	4	s
807279.8883	185744.2931	2011-06-20 09:12:35	4	s
807278.73	185743.4999	2011-06-20 09:12:55	4	s
807279.0305	185744.2434	2011-06-20 09:13:15	4	s
807278.7752	185745.6817	2011-06-20 09:13:35	4	s
807279.9315	185746.4192	2011-06-20 09:13:55	4	s
807278.9197	185745.3485	2011-06-20 09:14:15	4	s
807278.5458	185744.9807	2011-06-20 09:14:35	4	s
807279.7805	185744.8689	2011-06-20 09:14:55	4	s
807280.0196	185745.2209	2011-06-20 09:15:15	4	s
807278.6522	185744.0934	2011-06-20 09:15:35	4	s
807278.9873	185744.9182	2011-06-20 09:15:55	4	s
807277.6685	185743.798	2011-06-20 09:16:15	4	s
807280.4024	185744.6479	2011-06-20 09:16:35	4	s
807280.6833	185744.7222	2011-06-20 09:16:55	4	s
807279.0573	185743.9985	2011-06-20 09:17:15	4	s
807279.1884	185743.6337	2011-06-20 09:17:35	4	s
807279.2903	185743.8686	2011-06-20 09:17:55	4	s
807279.2919	185743.8887	2011-06-20 09:18:15	4	s
807278.8316	185744.054	2011-06-20 09:18:35	4	s
807278.9248	185744.2742	2011-06-20 09:18:55	4	s
807279.1678	185745.1536	2011-06-20 09:19:15	4	s
807279.1124	185744.0182	2011-06-20 09:19:35	4	s
807278.1545	185746.2208	2011-06-20 09:19:55	4	s
807278.3629	185744.8354	2011-06-20 09:20:15	4	s
807280.2179	185744.0197	2011-06-20 09:20:35	4	s
807280.4918	185744.8457	2011-06-20 09:20:55	4	s
807280.5653	185745.7904	2011-06-20 09:21:15	4	s
807280.2974	185745.0314	2011-06-20 09:21:35	4	s
807277.4508	185744.5468	2011-06-20 09:21:55	4	s
807277.6543	185745.0222	2011-06-20 09:22:15	4	s
807278.7349	185745.9628	2011-06-20 09:22:35	4	s
807278.9251	185745.6112	2011-06-20 09:22:55	4	s
807278.6642	185743.5922	2011-06-20 09:23:15	4	s
807280.4418	185743.5981	2011-06-20 09:23:35	4	s
807279.4211	185742.5383	2011-06-20 09:23:55	4	s
807279.1356	185743.6575	2011-06-20 09:24:15	4	s
807278.7691	185744.182	2011-06-20 09:24:35	4	s
807278.8617	185744.1318	2011-06-20 09:24:55	4	s
807278.0364	185745.1978	2011-06-20 09:25:15	4	s
807277.4828	185745.6959	2011-06-20 09:25:35	4	s
807277.9525	185744.7733	2011-06-20 09:25:55	4	s
807278.3385	185744.9235	2011-06-20 09:26:15	4	s
807278.3751	185744.9237	2011-06-20 09:26:35	4	s
807278.4076	185744.8469	2011-06-20 09:26:55	4	s
807278.4187	185744.7917	2011-06-20 09:27:15	4	s
807278.5	185744.6922	2011-06-20 09:27:35	4	s
807278.552	185744.605	2011-06-20 09:27:55	4	s
807279.6024	185742.6881	2011-06-20 09:28:15	4	s
807278.7864	185741.1426	2011-06-20 09:28:35	4	s
807279.5441	185740.0231	2011-06-20 09:28:55	4	s
807278.3483	185740.272	2011-06-20 09:29:15	4	s
807279.7301	185739.6602	2011-06-20 09:29:35	4	s
807279.7302	185739.7014	2011-06-20 09:29:55	4	s
807279.8114	185740.0479	2011-06-20 09:30:15	4	s
807279.8434	185740.0502	2011-06-20 09:30:35	4	s
807280.0397	185740.1181	2011-06-20 09:30:55	4	s
807279.694	185739.7992	2011-06-20 09:31:15	4	s
807280.4678	185740.8604	2011-06-20 09:31:35	4	s
807280.2294	185740.9067	2011-06-20 09:31:55	4	s
807280.2122	185740.8961	2011-06-20 09:32:15	4	s
807280.1825	185740.9151	2011-06-20 09:32:35	4	s
807280.5994	185739.9061	2011-06-20 09:32:55	4	s
807280.6133	185739.9456	2011-06-20 09:33:15	4	s
807280.6434	185739.9833	2011-06-20 09:33:35	4	s
807280.3728	185740.9573	2011-06-20 09:33:55	4	s
807280.0655	185741.4694	2011-06-20 09:34:15	4	s
807279.3198	185741.339	2011-06-20 09:34:35	4	s
807279.7809	185741.2171	2011-06-20 09:34:55	4	s
807279.7679	185741.2389	2011-06-20 09:35:15	4	s
807279.7688	185741.2778	2011-06-20 09:35:35	4	s
807279.8061	185741.3258	2011-06-20 09:35:55	4	s
807279.9032	185742.2725	2011-06-20 09:36:15	4	s
807279.7535	185743.0003	2011-06-20 09:36:35	4	s
807279.4691	185743.2485	2011-06-20 09:36:55	4	s
807279.4885	185743.2626	2011-06-20 09:37:15	4	o
807279.4701	185743.263	2011-06-20 09:37:35	4	o
807279.5031	185743.2597	2011-06-20 09:37:55	4	o
807279.4669	185743.2685	2011-06-20 09:38:15	4	o
807279.4416	185743.2476	2011-06-20 09:38:35	4	o
807279.4704	185743.2564	2011-06-20 09:38:55	4	o
807279.7792	185743.1836	2011-06-20 09:39:15	4	o
807280.273	185743.154	2011-06-20 09:39:35	4	o
807279.787	185742.1227	2011-06-20 09:39:55	4	o
807279.989	185741.5602	2011-06-20 09:40:15	4	o
807280.0989	185741.5651	2011-06-20 09:40:35	4	o
807280.0818	185741.5723	2011-06-20 09:40:55	4	o
807281.1602	185740.5463	2011-06-20 09:41:15	4	o
807281.0216	185740.5982	2011-06-20 09:41:35	4	o
807280.1284	185740.5584	2011-06-20 09:41:55	4	o
807280.4798	185740.6462	2011-06-20 09:42:15	4	o
807280.2746	185740.6813	2011-06-20 09:42:35	4	o
807280.2858	185740.5805	2011-06-20 09:42:55	4	o
807280.2863	185740.5883	2011-06-20 09:43:15	4	o
807280.3011	185740.601	2011-06-20 09:43:35	4	o
807280.3149	185740.6204	2011-06-20 09:43:55	4	o
807280.3484	185740.6461	2011-06-20 09:44:15	4	o
807280.3645	185740.69	2011-06-20 09:44:35	4	o
807280.3957	185740.6922	2011-06-20 09:44:55	4	o
807280.4257	185740.7099	2011-06-20 09:45:15	4	o
807280.4388	185740.7515	2011-06-20 09:45:35	4	o
807280.4587	185740.7711	2011-06-20 09:45:55	4	o
807280.443	185740.7828	2011-06-20 09:46:15	4	o
807280.422	185740.8155	2011-06-20 09:46:35	4	o
807280.4317	185740.8458	2011-06-20 09:46:55	4	o
807280.4443	185740.8785	2011-06-20 09:47:15	4	o
807280.4217	185740.8922	2011-06-20 09:47:35	4	o
807280.4531	185740.9122	2011-06-20 09:47:55	4	o
807280.4529	185740.9166	2011-06-20 09:48:15	4	o
807280.4332	185740.9571	2011-06-20 09:48:35	4	o
807280.414	185740.982	2011-06-20 09:48:55	4	o
807280.3968	185740.9692	2011-06-20 09:49:15	4	o
807280.403	185740.945	2011-06-20 09:49:35	4	o
807280.42	185740.9188	2011-06-20 09:49:55	4	o
807280.4317	185740.9103	2011-06-20 09:50:15	4	o
807280.4337	185740.9204	2011-06-20 09:50:35	4	o
807280.4513	185740.9622	2011-06-20 09:50:55	4	o
807280.4663	185740.9716	2011-06-20 09:51:15	4	o
807280.4665	185741.0094	2011-06-20 09:51:35	4	o
807280.4788	185741.0076	2011-06-20 09:51:55	4	o
807280.4715	185741.0419	2011-06-20 09:52:15	4	o
807280.4747	185741.0587	2011-06-20 09:52:35	4	o
807280.4764	185741.0543	2011-06-20 09:52:55	4	o
807280.4871	185741.0969	2011-06-20 09:53:15	4	o
807280.5282	185741.1695	2011-06-20 09:53:35	4	o
807280.5406	185741.1855	2011-06-20 09:53:55	4	o
807280.5394	185741.1777	2011-06-20 09:54:15	4	o
807280.5354	185741.1809	2011-06-20 09:54:35	4	o
807280.5679	185741.1909	2011-06-20 09:54:55	4	o
807280.5689	185741.251	2011-06-20 09:55:15	4	o
807280.5599	185741.2919	2011-06-20 09:55:35	4	o
807280.5585	185741.3096	2011-06-20 09:55:55	4	o
807280.5766	185741.3369	2011-06-20 09:56:15	4	o
807280.6192	185741.364	2011-06-20 09:56:35	4	o
807280.6604	185741.3677	2011-06-20 09:56:55	4	o
807280.6473	185741.3705	2011-06-20 09:57:15	4	o
807280.6309	185741.38	2011-06-20 09:57:35	4	o
807280.6218	185741.3997	2011-06-20 09:57:55	4	o
807280.6256	185741.4009	2011-06-20 09:58:15	4	o
807280.6351	185741.3901	2011-06-20 09:58:35	4	o
807280.6636	185741.3856	2011-06-20 09:58:55	4	o
807280.6533	185741.4186	2011-06-20 09:59:15	4	o
807280.6673	185741.4113	2011-06-20 09:59:35	4	o
807280.677	185741.4394	2011-06-20 09:59:55	4	o
807280.6899	185741.441	2011-06-20 10:00:15	4	o
807280.7343	185741.3958	2011-06-20 10:00:35	4	o
807280.7428	185741.4595	2011-06-20 10:00:55	4	o
807280.7937	185741.5324	2011-06-20 10:01:15	4	o
807280.8525	185741.5556	2011-06-20 10:01:35	4	o
807280.8778	185741.5754	2011-06-20 10:01:55	4	o
807280.9209	185741.5647	2011-06-20 10:02:15	4	o
807280.9638	185741.5406	2011-06-20 10:02:35	4	o
807280.9883	185741.4713	2011-06-20 10:02:55	4	o
807281.0192	185741.3968	2011-06-20 10:03:15	4	o
807281.063	185741.346	2011-06-20 10:03:35	4	o
807281.0402	185741.2751	2011-06-20 10:03:55	4	o
807281.0189	185741.2744	2011-06-20 10:04:15	4	o
807281.0287	185741.2547	2011-06-20 10:04:35	4	o
807281.0395	185741.2506	2011-06-20 10:04:55	4	o
807281.0225	185741.2567	2011-06-20 10:05:15	4	o
807281.0063	185741.2606	2011-06-20 10:05:35	4	o
807281.0087	185741.2585	2011-06-20 10:05:55	4	o
807281.0001	185741.2637	2011-06-20 10:06:15	4	o
807280.9929	185741.2724	2011-06-20 10:06:35	4	o
807280.9879	185741.2856	2011-06-20 10:06:55	4	o
807281.0031	185741.3106	2011-06-20 10:07:15	4	o
807280.9953	185741.2925	2011-06-20 10:07:35	4	o
807280.9865	185741.2366	2011-06-20 10:07:55	4	o
807280.9823	185741.2275	2011-06-20 10:08:15	4	o
807280.9881	185741.1699	2011-06-20 10:08:35	4	o
807281.0085	185741.1094	2011-06-20 10:08:55	4	o
807280.9674	185741.0613	2011-06-20 10:09:15	4	o
807280.9561	185741.0119	2011-06-20 10:09:35	4	o
807280.9457	185740.9593	2011-06-20 10:09:55	4	o
807280.9294	185740.9231	2011-06-20 10:10:15	4	o
807280.9109	185740.8825	2011-06-20 10:10:35	4	o
807280.9	185740.8676	2011-06-20 10:10:55	4	o
807280.8935	185740.834	2011-06-20 10:11:15	4	o
807280.8825	185740.7992	2011-06-20 10:11:35	4	o
807280.8977	185740.803	2011-06-20 10:11:55	4	o
807280.8963	185740.8419	2011-06-20 10:12:15	4	o
807280.9052	185740.8511	2011-06-20 10:12:35	4	o
807280.9243	185740.8729	2011-06-20 10:12:55	4	o
807280.9233	185740.9229	2011-06-20 10:13:15	4	o
807280.9428	185740.9559	2011-06-20 10:13:35	4	o
807280.9129	185740.957	2011-06-20 10:13:55	4	o
807280.8986	185740.9532	2011-06-20 10:14:15	4	o
807280.902	185740.9422	2011-06-20 10:14:35	4	o
807280.8919	185740.9463	2011-06-20 10:14:55	4	o
807280.8633	185740.9564	2011-06-20 10:15:15	4	o
807280.8621	185740.9909	2011-06-20 10:15:35	4	o
807280.873	185740.9868	2011-06-20 10:15:55	4	o
807280.8865	185740.9695	2011-06-20 10:16:15	4	o
807280.9111	185740.9892	2011-06-20 10:16:35	4	o
807280.936	185741.0201	2011-06-20 10:16:55	4	o
807280.9313	185741.0456	2011-06-20 10:17:15	4	o
807280.9283	185741.0432	2011-06-20 10:17:35	4	o
807280.9237	185740.9997	2011-06-20 10:17:55	4	o
807280.8643	185740.9487	2011-06-20 10:18:15	4	o
807280.8333	185740.8531	2011-06-20 10:18:35	4	o
807280.7929	185740.8061	2011-06-20 10:18:55	4	o
807280.7747	185740.7587	2011-06-20 10:19:15	4	o
807280.7647	185740.7606	2011-06-20 10:19:35	4	o
807280.7497	185740.73	2011-06-20 10:19:55	4	o
807280.7512	185740.6867	2011-06-20 10:20:15	4	o
807280.7249	185740.6302	2011-06-20 10:20:35	4	o
807280.7235	185740.6045	2011-06-20 10:20:55	4	o
807280.7178	185740.591	2011-06-20 10:21:15	4	o
807280.6938	185740.6013	2011-06-20 10:21:35	4	o
807280.679	185740.5863	2011-06-20 10:21:55	4	o
807280.6467	185740.5719	2011-06-20 10:22:15	4	o
807280.6365	185740.557	2011-06-20 10:22:35	4	o
807280.6526	185740.532	2011-06-20 10:22:55	4	o
807280.6612	185740.4834	2011-06-20 10:23:15	4	o
807280.6799	185740.4518	2011-06-20 10:23:35	4	o
807280.6924	185740.4433	2011-06-20 10:23:55	4	o
807280.6991	185740.4268	2011-06-20 10:24:15	4	o
807280.7128	185740.4284	2011-06-20 10:24:35	4	o
807280.7083	185740.4249	2011-06-20 10:24:55	4	o
807280.6885	185740.4231	2011-06-20 10:25:15	4	o
807280.6719	185740.4159	2011-06-20 10:25:35	4	o
807280.6465	185740.4005	2011-06-20 10:25:55	4	o
807280.6498	185740.4162	2011-06-20 10:26:15	4	o
807280.6549	185740.4231	2011-06-20 10:26:35	4	o
807280.6538	185740.4097	2011-06-20 10:26:55	4	o
807280.6663	185740.4235	2011-06-20 10:27:15	4	o
807280.6463	185740.4506	2011-06-20 10:27:35	4	o
807280.6194	185740.4552	2011-06-20 10:27:55	4	o
807280.6148	185740.454	2011-06-20 10:28:15	4	o
807280.6092	185740.4415	2011-06-20 10:28:35	4	o
807280.5974	185740.4289	2011-06-20 10:28:55	4	o
807280.5879	185740.4163	2011-06-20 10:29:15	4	o
807280.5752	185740.407	2011-06-20 10:29:35	4	o
807280.5971	185740.3922	2011-06-20 10:29:55	4	o
807280.6364	185740.4058	2011-06-20 10:30:15	4	o
807280.6488	185740.4006	2011-06-20 10:30:35	4	o
807278.8823	185740.4718	2011-06-20 10:30:55	4	o
807271.3113	185746.6001	2011-06-20 10:31:15	4	o
807267.5969	185748.7151	2011-06-20 10:31:35	4	o
807267.6297	185748.8041	2011-06-20 10:31:55	4	o
807266.9269	185749.5517	2011-06-20 10:32:15	4	o
807267.1696	185750.3543	2011-06-20 10:32:35	4	o
807267.1368	185750.3743	2011-06-20 10:32:55	4	o
807267.0501	185750.4503	2011-06-20 10:33:15	4	o
807267.0138	185750.5269	2011-06-20 10:33:35	4	o
807266.9555	185750.556	2011-06-20 10:33:55	4	o
807266.9596	185750.6607	2011-06-20 10:34:15	4	o
807264.9354	185754.4004	2011-06-20 10:34:35	4	o
807264.5656	185755.7892	2011-06-20 10:34:55	4	o
807262.5557	185760.5071	2011-06-20 10:35:15	4	o
807258.5787	185765.1314	2011-06-20 10:35:35	4	o
807251.8653	185772.3082	2011-06-20 10:35:55	4	o
807249.3652	185776.2695	2011-06-20 10:36:15	4	o
807249.0364	185776.366	2011-06-20 10:36:35	4	o
807249.0536	185776.42	2011-06-20 10:36:55	4	o
807249.0973	185776.4816	2011-06-20 10:37:15	4	o
807243.8706	185783.2194	2011-06-20 10:37:35	4	o
807243.4594	185783.114	2011-06-20 10:37:55	4	o
807240.9678	185789.3881	2011-06-20 10:38:15	4	o
807238.8722	185793.5369	2011-06-20 10:38:35	4	o
807238.88	185793.5772	2011-06-20 10:38:55	4	o
807238.9098	185793.5982	2011-06-20 10:39:15	4	o
807238.8896	185793.6743	2011-06-20 10:39:35	4	o
807237.8495	185799.8385	2011-06-20 10:39:55	4	o
807237.189	185804.5309	2011-06-20 10:40:15	4	o
807236.4038	185814.4992	2011-06-20 10:40:35	4	o
807235.595	185815.44	2011-06-20 10:40:55	4	o
807234.7764	185818.3205	2011-06-20 10:41:15	4	o
807233.6799	185821.7008	2011-06-20 10:41:35	4	o
807233.3479	185822.5981	2011-06-20 10:41:55	4	o
807233.3417	185822.6868	2011-06-20 10:42:15	4	o
807233.3133	185822.757	2011-06-20 10:42:35	4	o
807233.2798	185822.8437	2011-06-20 10:42:55	4	o
807233.1767	185822.997	2011-06-20 10:43:15	4	o
807233.1125	185823.1294	2011-06-20 10:43:35	4	o
807233.087	185823.2475	2011-06-20 10:43:55	4	o
807233.0526	185823.4032	2011-06-20 10:44:15	4	o
807233.0496	185823.5544	2011-06-20 10:44:35	4	o
807233.0263	185823.7215	2011-06-20 10:44:55	4	o
807233.0391	185823.8599	2011-06-20 10:45:15	4	o
807232.9638	185824.0708	2011-06-20 10:45:35	4	o
807232.9713	185824.2279	2011-06-20 10:45:55	4	o
807232.9786	185824.3917	2011-06-20 10:46:15	4	o
807233.0042	185824.5595	2011-06-20 10:46:35	4	o
807233.0033	185824.7374	2011-06-20 10:46:55	4	o
807233.0308	185824.9163	2011-06-20 10:47:15	4	o
807233.0833	185825.1206	2011-06-20 10:47:35	4	o
807233.0931	185825.2555	2011-06-20 10:47:55	4	o
807233.0884	185825.4356	2011-06-20 10:48:15	4	o
807233.1149	185825.5766	2011-06-20 10:48:35	4	o
807233.2165	185825.6869	2011-06-20 10:48:55	4	o
807233.2416	185825.8435	2011-06-20 10:49:15	4	o
807233.2972	185826.0257	2011-06-20 10:49:35	4	o
807233.391	185826.1857	2011-06-20 10:49:55	4	o
807233.486	185826.4182	2011-06-20 10:50:15	4	o
807233.5379	185826.5979	2011-06-20 10:50:35	4	o
807233.5299	185826.8279	2011-06-20 10:50:55	4	o
807233.5153	185827.0732	2011-06-20 10:51:15	4	o
807233.5648	185827.2552	2011-06-20 10:51:35	4	o
807233.5291	185827.4686	2011-06-20 10:51:55	4	o
807233.5091	185827.6715	2011-06-20 10:52:15	4	o
807233.4472	185827.983	2011-06-20 10:52:35	4	o
807233.2872	185828.2122	2011-06-20 10:52:55	4	o
807233.3114	185828.4388	2011-06-20 10:53:15	4	o
807233.1759	185828.7122	2011-06-20 10:53:35	4	o
807233.1598	185828.9352	2011-06-20 10:53:55	4	o
807233.1333	185829.1479	2011-06-20 10:54:15	4	o
807232.8935	185829.2775	2011-06-20 10:54:35	4	o
807232.8395	185829.4692	2011-06-20 10:54:55	4	o
807232.716	185829.6841	2011-06-20 10:55:15	4	o
807232.6779	185829.9219	2011-06-20 10:55:35	4	o
807232.6101	185830.0486	2011-06-20 10:55:55	4	o
807232.5678	185830.2129	2011-06-20 10:56:15	4	o
807232.3949	185830.4827	2011-06-20 10:56:35	4	o
807232.3342	185830.7153	2011-06-20 10:56:55	4	o
807232.1904	185830.9629	2011-06-20 10:57:15	4	o
807232.0556	185831.2808	2011-06-20 10:57:35	4	o
807231.8916	185831.5832	2011-06-20 10:57:55	4	o
807231.8514	185831.861	2011-06-20 10:58:15	4	o
807233.2329	185831.4806	2011-06-20 10:58:35	4	o
807232.4018	185831.7399	2011-06-20 10:58:55	4	o
807234.5801	185829.0423	2011-06-20 10:59:15	4	o
807235.4214	185827.5174	2011-06-20 10:59:35	4	o
807235.3672	185825.9494	2011-06-20 10:59:55	4	o
807237.2998	185820.5502	2011-06-20 11:00:15	4	o
807239.8475	185816.1635	2011-06-20 11:00:35	4	o
807242.3566	185809.6052	2011-06-20 11:00:55	4	o
807245.3913	185803.4211	2011-06-20 11:01:15	4	o
807251.9456	185785.1286	2011-06-20 11:01:35	4	o
807253.1236	185782.4597	2011-06-20 11:01:55	4	o
807253.1453	185782.4048	2011-06-20 11:02:15	4	o
807253.183	185782.3972	2011-06-20 11:02:35	4	o
807253.2057	185782.3391	2011-06-20 11:02:55	4	o
807253.2039	185782.2789	2011-06-20 11:03:15	4	o
807253.2108	185782.2358	2011-06-20 11:03:35	4	o
807253.2614	185782.2086	2011-06-20 11:03:55	4	o
807253.2891	185782.1595	2011-06-20 11:04:15	4	o
807253.2958	185782.0519	2011-06-20 11:04:35	4	o
807253.3091	185781.8666	2011-06-20 11:04:55	4	o
807253.335	185781.7162	2011-06-20 11:05:15	4	o
807253.3432	185781.544	2011-06-20 11:05:35	4	o
807253.3698	185781.3737	2011-06-20 11:05:55	4	o
807259.3649	185758.8627	2011-06-20 11:06:15	4	o
807259.7518	185751.6614	2011-06-20 11:06:35	4	o
807259.3665	185743.2833	2011-06-20 11:06:55	4	o
807260.5741	185742.7166	2011-06-20 11:07:15	4	o
807260.3679	185742.1433	2011-06-20 11:07:35	4	o
807260.7577	185741.4538	2011-06-20 11:07:55	4	o
807260.5433	185739.6143	2011-06-20 11:08:15	4	o
807261.2274	185737.9728	2011-06-20 11:08:35	4	o
807261.345	185737.6866	2011-06-20 11:08:55	4	o
807261.3591	185737.6114	2011-06-20 11:09:15	4	o
807261.3687	185737.5083	2011-06-20 11:09:35	4	o
807261.3785	185737.4252	2011-06-20 11:09:55	4	o
807261.3999	185737.337	2011-06-20 11:10:15	4	o
807261.4888	185737.2389	2011-06-20 11:10:35	4	o
807261.5207	185737.1565	2011-06-20 11:10:55	4	o
807261.6158	185737.0364	2011-06-20 11:11:15	4	o
807261.7131	185736.9196	2011-06-20 11:11:35	4	f
807261.8211	185736.821	2011-06-20 11:11:55	4	f
807261.9461	185736.6752	2011-06-20 11:12:15	4	f
807261.996	185736.5579	2011-06-20 11:12:35	4	f
807262.1512	185736.4464	2011-06-20 11:12:55	4	f
807262.2184	185736.2919	2011-06-20 11:13:15	4	f
807262.2284	185736.1143	2011-06-20 11:13:35	4	f
807262.3117	185735.937	2011-06-20 11:13:55	4	f
807262.3861	185735.7293	2011-06-20 11:14:15	4	f
807266.2487	185732.6217	2011-06-20 11:14:35	4	f
807266.4387	185732.4292	2011-06-20 11:14:55	4	f
807266.5204	185732.2774	2011-06-20 11:15:15	4	f
807266.599	185732.1032	2011-06-20 11:15:35	4	f
807266.7075	185731.9479	2011-06-20 11:15:55	4	f
807266.8664	185731.7065	2011-06-20 11:16:15	4	f
807267.0822	185731.4982	2011-06-20 11:16:35	4	f
807267.3119	185731.2625	2011-06-20 11:16:55	4	f
807267.4403	185731.0634	2011-06-20 11:17:15	4	f
807267.7838	185730.8495	2011-06-20 11:17:35	4	f
807268.07	185730.6169	2011-06-20 11:17:55	4	f
807276.9466	185725.5483	2011-06-20 11:18:15	4	f
807285.2345	185716.8965	2011-06-20 11:18:35	4	f
807285.3304	185716.4438	2011-06-20 11:18:55	4	f
807285.4111	185716.3643	2011-06-20 11:19:15	4	f
807285.5318	185716.2105	2011-06-20 11:19:35	4	f
807285.6708	185716.0807	2011-06-20 11:19:55	4	f
807285.7985	185715.8771	2011-06-20 11:20:15	4	f
807285.9187	185715.6933	2011-06-20 11:20:35	4	f
807286.0933	185715.5058	2011-06-20 11:20:55	4	f
807286.1689	185712.4839	2011-06-20 11:21:15	4	f
807286.01	185711.0713	2011-06-20 11:21:35	4	f
807286.1494	185709.6056	2011-06-20 11:21:55	4	f
807286.2554	185709.4135	2011-06-20 11:22:15	4	g
807293.5652	185692.9359	2011-06-20 11:22:35	4	g
807295.5251	185687.8547	2011-06-20 11:22:55	4	f
807295.5319	185687.5913	2011-06-20 11:23:15	4	f
807295.5537	185687.492	2011-06-20 11:23:35	4	f
807295.5697	185687.428	2011-06-20 11:23:55	4	f
807298.9971	185679.4166	2011-06-20 11:24:15	4	f
807299.4903	185678.8308	2011-06-20 11:24:35	4	f
807299.5193	185678.7439	2011-06-20 11:24:55	4	f
807299.6115	185678.6392	2011-06-20 11:25:15	4	f
807299.7266	185678.5152	2011-06-20 11:25:35	4	f
807299.8128	185678.496	2011-06-20 11:25:55	4	f
807299.9089	185678.3925	2011-06-20 11:26:15	4	f
807299.9568	185678.2652	2011-06-20 11:26:35	4	f
807300.1302	185678.1343	2011-06-20 11:26:55	4	f
807300.2913	185678.0042	2011-06-20 11:27:15	4	f
807300.4532	185677.8307	2011-06-20 11:27:35	4	f
807300.566	185677.6834	2011-06-20 11:27:55	4	f
807300.6514	185677.5795	2011-06-20 11:28:15	4	f
807300.8502	185677.4407	2011-06-20 11:28:35	4	f
807301.032	185677.3091	2011-06-20 11:28:55	4	f
807301.7975	185676.538	2011-06-20 11:29:15	4	f
807301.8877	185676.3832	2011-06-20 11:29:35	4	f
807302.0965	185676.2225	2011-06-20 11:29:55	4	f
807302.2804	185676.0509	2011-06-20 11:30:15	4	f
807302.3726	185675.9028	2011-06-20 11:30:35	4	f
807302.5311	185675.7837	2011-06-20 11:30:55	4	f
807302.6826	185675.6443	2011-06-20 11:31:15	4	f
807302.8686	185675.5451	2011-06-20 11:31:35	4	f
807303.089	185675.3592	2011-06-20 11:31:55	4	f
807303.2501	185675.3414	2011-06-20 11:32:15	4	f
807303.4105	185675.298	2011-06-20 11:32:35	4	f
807303.6395	185675.1702	2011-06-20 11:32:55	4	f
807303.813	185675.1039	2011-06-20 11:33:15	4	f
807305.8883	185674.0579	2011-06-20 11:33:35	4	f
807312.8466	185673.2711	2011-06-20 11:33:55	4	g
807309.8586	185665.9896	2011-06-20 11:34:15	4	f
807309.0451	185665.9626	2011-06-20 11:34:35	4	f
807309.0556	185666.0141	2011-06-20 11:34:55	4	f
807309.0902	185666.0731	2011-06-20 11:35:15	4	f
807309.5894	185662.5576	2011-06-20 11:35:35	4	f
807315.9475	185653.3996	2011-06-20 11:35:55	4	s
807313.469	185647.1803	2011-06-20 11:36:15	4	f
807313.4245	185635.0754	2011-06-20 11:36:35	4	g
807320.8896	185627.1348	2011-06-20 11:36:55	4	g
807329.3899	185618.0688	2011-06-20 11:37:15	4	g
807337.7503	185616.4841	2011-06-20 11:37:35	4	o
807337.6572	185616.4831	2011-06-20 11:37:55	4	o
807337.6429	185616.4971	2011-06-20 11:38:15	4	o
807337.6254	185616.541	2011-06-20 11:38:35	4	o
807337.6346	185616.5847	2011-06-20 11:38:55	4	o
807337.6258	185616.6166	2011-06-20 11:39:15	4	o
807339.1569	185616.9922	2011-06-20 11:39:35	4	f
807339.3067	185616.9907	2011-06-20 11:39:55	4	f
807339.3989	185616.9739	2011-06-20 11:40:15	4	f
807339.5073	185617.0211	2011-06-20 11:40:35	4	f
807339.641	185617.0424	2011-06-20 11:40:55	4	f
807339.79	185617.1299	2011-06-20 11:41:15	4	f
807339.9441	185617.1819	2011-06-20 11:41:35	4	f
807340.332	185617.1442	2011-06-20 11:41:55	4	f
807340.4903	185617.2509	2011-06-20 11:42:15	4	f
807340.6285	185617.3402	2011-06-20 11:42:35	4	f
807340.7754	185617.4443	2011-06-20 11:42:55	4	f
807340.9702	185617.5545	2011-06-20 11:43:15	4	f
807341.1445	185617.6406	2011-06-20 11:43:35	4	f
807341.3254	185617.668	2011-06-20 11:43:55	4	f
807341.5126	185617.7112	2011-06-20 11:44:15	4	f
807341.7129	185617.7526	2011-06-20 11:44:35	4	f
807341.8655	185617.7802	2011-06-20 11:44:55	4	f
807342.0506	185617.8622	2011-06-20 11:45:15	4	f
807342.294	185617.9363	2011-06-20 11:45:35	4	f
807342.5509	185617.9307	2011-06-20 11:45:55	4	f
807342.8583	185617.9681	2011-06-20 11:46:15	4	f
807343.177	185617.9858	2011-06-20 11:46:35	4	f
807343.4867	185618.1111	2011-06-20 11:46:55	4	f
807343.7233	185618.1638	2011-06-20 11:47:15	4	f
807343.9603	185618.2031	2011-06-20 11:47:35	4	f
807344.1479	185618.2997	2011-06-20 11:47:55	4	f
807344.3944	185618.4184	2011-06-20 11:48:15	4	f
807344.5673	185618.5211	2011-06-20 11:48:35	4	f
807347.0654	185622.4975	2011-06-20 11:48:55	4	f
807346.2894	185622.9757	2011-06-20 11:49:15	4	f
807347.8205	185625.4236	2011-06-20 11:49:35	4	f
807347.9926	185625.682	2011-06-20 11:49:55	4	f
807348.077	185625.7384	2011-06-20 11:50:15	4	f
807348.9139	185628.8396	2011-06-20 11:50:35	4	f
807349.0011	185629.0562	2011-06-20 11:50:55	4	f
807349.0562	185629.1193	2011-06-20 11:51:15	4	f
807349.0495	185629.2915	2011-06-20 11:51:35	4	f
807349.0728	185629.4803	2011-06-20 11:51:55	4	f
807348.9496	185629.595	2011-06-20 11:52:15	4	f
807347.1962	185629.7279	2011-06-20 11:52:35	4	f
807346.1882	185622.9421	2011-06-20 11:52:55	4	f
807346.213	185622.8429	2011-06-20 11:53:15	4	f
807347.5426	185622.2871	2011-06-20 11:53:35	4	f
807347.5943	185622.3145	2011-06-20 11:53:55	4	f
807347.6093	185622.2783	2011-06-20 11:54:15	4	f
807347.6459	185622.2585	2011-06-20 11:54:35	4	f
807347.658	185622.1977	2011-06-20 11:54:55	4	f
807347.6421	185622.1693	2011-06-20 11:55:15	4	f
807347.7179	185622.143	2011-06-20 11:55:35	4	f
807347.7714	185612.5276	2011-06-20 11:55:55	4	g
807349.0221	185609.4152	2011-06-20 11:56:15	4	f
807349.8313	185604.7802	2011-06-20 11:56:35	4	g
807350.2024	185604.5228	2011-06-20 11:56:55	4	f
807350.2092	185604.5253	2011-06-20 11:57:15	4	f
807350.2143	185604.4887	2011-06-20 11:57:35	4	f
807349.4057	185603.5697	2011-06-20 11:57:55	4	g
807341.2979	185609.4858	2011-06-20 11:58:15	4	f
807341.4638	185609.7473	2011-06-20 11:58:35	4	f
807341.4385	185609.8132	2011-06-20 11:58:55	4	f
807341.405	185609.8788	2011-06-20 11:59:15	4	f
807339.6051	185609.4994	2011-06-20 11:59:35	4	f
807339.558	185609.9316	2011-06-20 11:59:55	4	f
807338.5457	185610.6374	2011-06-20 12:00:15	4	f
807338.3763	185610.7416	2011-06-20 12:00:35	4	f
807337.917	185610.7035	2011-06-20 12:00:55	4	f
807334.3411	185608.0212	2011-06-20 12:01:15	4	f
807333.7797	185607.6647	2011-06-20 12:01:35	4	f
807333.6389	185607.4285	2011-06-20 12:01:55	4	f
807333.5575	185607.3078	2011-06-20 12:02:15	4	f
807333.4795	185607.2428	2011-06-20 12:02:35	4	f
807333.4107	185607.1781	2011-06-20 12:02:55	4	f
807333.2686	185607.0453	2011-06-20 12:03:15	4	f
807332.3499	185606.9456	2011-06-20 12:03:35	4	f
807332.092	185606.8488	2011-06-20 12:03:55	4	f
807332.0105	185606.7736	2011-06-20 12:04:15	4	f
807331.9242	185606.7073	2011-06-20 12:04:35	4	f
807331.7855	185607.6224	2011-06-20 12:04:55	4	f
807332.3115	185608.6717	2011-06-20 12:05:15	4	f
807332.3236	185608.7411	2011-06-20 12:05:35	4	f
807333.0181	185609.1612	2011-06-20 12:05:55	4	f
807333.4274	185608.9907	2011-06-20 12:06:15	4	f
807333.383	185608.9702	2011-06-20 12:06:35	4	f
807333.2804	185608.9544	2011-06-20 12:06:55	4	f
807333.2779	185608.9177	2011-06-20 12:07:15	4	f
807333.2842	185608.9323	2011-06-20 12:07:35	4	f
807333.3328	185608.9429	2011-06-20 12:07:55	4	f
807333.4408	185609.00	2011-06-20 12:08:15	4	f
807335.6292	185609.4563	2011-06-20 12:08:35	4	f
807336.3092	185609.323	2011-06-20 12:08:55	4	f
807336.3483	185609.3844	2011-06-20 12:09:15	4	f
807336.4085	185609.3231	2011-06-20 12:09:35	4	f
807336.5035	185609.2696	2011-06-20 12:09:55	4	f
807336.5473	185609.2845	2011-06-20 12:10:15	4	f
807336.8871	185609.224	2011-06-20 12:10:35	4	f
807338.7023	185609.1823	2011-06-20 12:10:55	4	f
807338.9409	185609.3741	2011-06-20 12:11:15	4	f
807338.9726	185609.3407	2011-06-20 12:11:35	4	f
807339.009	185609.3709	2011-06-20 12:11:55	4	f
807339.0726	185609.323	2011-06-20 12:12:15	4	f
807339.0584	185609.4671	2011-06-20 12:12:35	4	f
807338.868	185610.5762	2011-06-20 12:12:55	4	f
807318.5451	185615.3707	2011-06-20 12:13:15	4	g
807300.8869	185626.0828	2011-06-20 12:13:35	4	g
807292.2925	185649.0076	2011-06-20 12:13:55	4	s
807289.6347	185654.0101	2011-06-20 12:14:15	4	s
807281.8965	185672.8845	2011-06-20 12:14:35	4	g
807278.6511	185689.2548	2011-06-20 12:14:55	4	s
807273.3669	185703.5412	2011-06-20 12:15:15	4	g
807267.2368	185712.4468	2011-06-20 12:15:35	4	s
807260.6102	185722.1907	2011-06-20 12:15:55	4	s
807260.4618	185722.6816	2011-06-20 12:16:15	4	s
807260.3959	185722.7339	2011-06-20 12:16:35	4	f
807260.3591	185722.8238	2011-06-20 12:16:55	4	f
807260.3725	185722.8776	2011-06-20 12:17:15	4	f
807260.3483	185723.0259	2011-06-20 12:17:35	4	f
807257.6862	185728.2663	2011-06-20 12:17:55	4	g
807256.1061	185731.7577	2011-06-20 12:18:15	4	f
807255.258	185736.3924	2011-06-20 12:18:35	4	f
807253.9246	185737.5242	2011-06-20 12:18:55	4	f
807253.85	185737.6484	2011-06-20 12:19:15	4	f
807253.7923	185738.0135	2011-06-20 12:19:35	4	f
807252.098	185746.7224	2011-06-20 12:19:55	4	f
807252.303	185747.2678	2011-06-20 12:20:15	4	f
807251.9679	185747.3697	2011-06-20 12:20:35	4	f
807251.8956	185747.5151	2011-06-20 12:20:55	4	f
807247.0786	185756.9835	2011-06-20 12:21:15	4	s
807242.0486	185765.9828	2011-06-20 12:21:35	4	g
807237.8123	185776.4635	2011-06-20 12:21:55	4	f
807237.643	185776.986	2011-06-20 12:22:15	4	f
807237.6312	185777.0601	2011-06-20 12:22:35	4	s
807237.6284	185777.1201	2011-06-20 12:22:55	4	f
807237.6325	185777.1992	2011-06-20 12:23:15	4	s
807237.6403	185777.2173	2011-06-20 12:23:35	4	f
807237.6117	185777.293	2011-06-20 12:23:55	4	f
807237.6222	185777.3435	2011-06-20 12:24:15	4	f
807237.61	185777.5177	2011-06-20 12:24:35	4	f
807237.5928	185777.6183	2011-06-20 12:24:55	4	f
807237.5627	185777.803	2011-06-20 12:25:15	4	f
807237.5148	185777.9526	2011-06-20 12:25:35	4	f
807236.8708	185780.1562	2011-06-20 12:25:55	4	f
807236.9043	185785.8748	2011-06-20 12:26:15	4	f
807236.8573	185786.8798	2011-06-20 12:26:35	4	f
807236.8066	185787.0438	2011-06-20 12:26:55	4	s
807236.8716	185787.0416	2011-06-20 12:27:15	4	f
807236.8579	185787.1056	2011-06-20 12:27:35	4	f
807237.4104	185785.5352	2011-06-20 12:27:55	4	f
807237.6968	185784.2125	2011-06-20 12:28:15	4	f
807237.8535	185783.0845	2011-06-20 12:28:35	4	g
807241.56	185777.6466	2011-06-20 12:28:55	4	f
807241.7405	185777.5294	2011-06-20 12:29:15	4	f
807241.7729	185777.5194	2011-06-20 12:29:35	4	f
807241.8121	185777.493	2011-06-20 12:29:55	4	f
807246.2965	185772.9953	2011-06-20 12:30:15	4	f
807248.7091	185771.3669	2011-06-20 12:30:35	4	f
807254.3589	185760.9029	2011-06-20 12:30:55	4	g
807259.3315	185742.905	2011-06-20 12:31:15	4	s
807259.6334	185742.4594	2011-06-20 12:31:35	4	s
807259.9786	185739.9474	2011-06-20 12:31:55	4	f
807260.0006	185739.8202	2011-06-20 12:32:15	4	f
807260.0307	185739.7	2011-06-20 12:32:35	4	f
807260.0358	185739.5745	2011-06-20 12:32:55	4	f
807260.0261	185739.414	2011-06-20 12:33:15	4	f
807260.0437	185739.2366	2011-06-20 12:33:35	4	f
807260.0658	185739.0416	2011-06-20 12:33:55	4	f
807260.1063	185738.8195	2011-06-20 12:34:15	4	f
807260.1849	185738.5786	2011-06-20 12:34:35	4	f
807260.2713	185738.3335	2011-06-20 12:34:55	4	f
807260.312	185738.1314	2011-06-20 12:35:15	4	f
807260.3813	185737.9146	2011-06-20 12:35:35	4	f
807260.4755	185737.6676	2011-06-20 12:35:55	4	f
807260.5831	185737.4722	2011-06-20 12:36:15	4	f
807260.7348	185737.2606	2011-06-20 12:36:35	4	f
807260.8518	185737.0588	2011-06-20 12:36:55	4	f
807260.9488	185736.8164	2011-06-20 12:37:15	4	f
807261.0628	185736.6123	2011-06-20 12:37:35	4	s
807261.168	185736.399	2011-06-20 12:37:55	4	f
807261.2984	185736.2089	2011-06-20 12:38:15	4	f
807262.7028	185733.9516	2011-06-20 12:38:35	4	f
807268.2309	185730.6258	2011-06-20 12:38:55	4	f
807268.3387	185730.1156	2011-06-20 12:39:15	4	f
807268.4528	185729.9516	2011-06-20 12:39:35	4	f
807268.5357	185729.8088	2011-06-20 12:39:55	4	f
807268.6235	185729.6795	2011-06-20 12:40:15	4	f
807268.7381	185729.5455	2011-06-20 12:40:35	4	f
807268.8455	185729.4447	2011-06-20 12:40:55	4	f
807269.0025	185729.3667	2011-06-20 12:41:15	4	f
807269.1831	185729.3818	2011-06-20 12:41:35	4	f
807269.344	185729.2806	2011-06-20 12:41:55	4	f
807269.5239	185729.2023	2011-06-20 12:42:15	4	f
807269.7482	185729.1033	2011-06-20 12:42:35	4	f
807269.9597	185728.9727	2011-06-20 12:42:55	4	f
807270.161	185728.8751	2011-06-20 12:43:15	4	f
807281.1145	185723.2232	2011-06-20 12:43:35	4	g
807288.0618	185720.0823	2011-06-20 12:43:55	4	f
807288.1723	185719.9571	2011-06-20 12:44:15	4	f
807288.244	185719.9151	2011-06-20 12:44:35	4	f
807288.2062	185719.7736	2011-06-20 12:44:55	4	f
807288.2404	185719.6458	2011-06-20 12:45:15	4	f
807288.3015	185719.5144	2011-06-20 12:45:35	4	f
807288.3765	185719.3546	2011-06-20 12:45:55	4	f
807288.3995	185719.2219	2011-06-20 12:46:15	4	f
807288.4034	185719.0863	2011-06-20 12:46:35	4	f
807288.5012	185718.9318	2011-06-20 12:46:55	4	f
807288.5532	185718.7322	2011-06-20 12:47:15	4	f
807288.6277	185718.5668	2011-06-20 12:47:35	4	f
807288.3668	185718.2897	2011-06-20 12:47:55	4	f
807288.4107	185718.1033	2011-06-20 12:48:15	4	f
807288.4612	185717.9015	2011-06-20 12:48:35	4	f
807288.5415	185717.7018	2011-06-20 12:48:55	4	f
807288.6499	185717.4842	2011-06-20 12:49:15	4	f
807288.7329	185717.2479	2011-06-20 12:49:35	4	f
807288.8103	185716.9992	2011-06-20 12:49:55	4	f
807288.8906	185716.755	2011-06-20 12:50:15	4	f
807288.9767	185716.5166	2011-06-20 12:50:35	4	f
807288.9746	185716.2485	2011-06-20 12:50:55	4	f
807289.0216	185715.9943	2011-06-20 12:51:15	4	f
807289.0848	185715.6917	2011-06-20 12:51:35	4	f
807289.1156	185715.3969	2011-06-20 12:51:55	4	f
807289.1727	185715.1152	2011-06-20 12:52:15	4	f
807289.2384	185714.7838	2011-06-20 12:52:35	4	f
807289.281	185714.5027	2011-06-20 12:52:55	4	s
807289.3333	185714.2075	2011-06-20 12:53:15	4	f
807289.4215	185713.8435	2011-06-20 12:53:35	4	f
807289.4719	185713.5127	2011-06-20 12:53:55	4	f
807290.3791	185700.6409	2011-06-20 12:54:15	4	f
807291.0015	185699.6113	2011-06-20 12:54:35	4	f
807291.0172	185699.4249	2011-06-20 12:54:55	4	f
807291.4001	185697.4126	2011-06-20 12:55:15	4	f
807291.4111	185697.1827	2011-06-20 12:55:35	4	f
807291.4603	185696.9764	2011-06-20 12:55:55	4	f
807291.8034	185695.4077	2011-06-20 12:56:15	4	s
807292.5922	185691.5362	2011-06-20 12:56:35	4	s
807293.0041	185691.0255	2011-06-20 12:56:55	4	f
807293.0322	185690.8774	2011-06-20 12:57:15	4	f
807293.0259	185690.727	2011-06-20 12:57:35	4	f
807293.0417	185690.5585	2011-06-20 12:57:55	4	f
807293.0631	185690.3601	2011-06-20 12:58:15	4	f
807295.2169	185680.319	2011-06-20 12:58:35	4	g
807295.7813	185678.5811	2011-06-20 12:58:55	4	f
807295.8198	185678.5079	2011-06-20 12:59:15	4	f
807295.8325	185678.4271	2011-06-20 12:59:35	4	f
807295.8543	185678.3478	2011-06-20 12:59:55	4	f
807295.8584	185678.2511	2011-06-20 13:00:15	4	f
807295.9035	185678.1404	2011-06-20 13:00:35	4	f
807295.9583	185678.0366	2011-06-20 13:00:55	4	f
807296.2821	185676.9143	2011-06-20 13:01:15	4	f
807296.3191	185676.8166	2011-06-20 13:01:35	4	f
807296.3684	185676.7182	2011-06-20 13:01:55	4	f
807296.4094	185676.5717	2011-06-20 13:02:15	4	f
807296.4617	185676.4723	2011-06-20 13:02:35	4	f
807298.1782	185673.3015	2011-06-20 13:02:55	4	f
807299.1104	185672.1302	2011-06-20 13:03:15	4	f
807299.1302	185672.1531	2011-06-20 13:03:35	4	f
807299.1829	185672.0226	2011-06-20 13:03:55	4	f
807299.1873	185671.8948	2011-06-20 13:04:15	4	f
807299.2711	185671.8132	2011-06-20 13:04:35	4	f
807299.3204	185671.8026	2011-06-20 13:04:55	4	f
807299.4379	185671.6944	2011-06-20 13:05:15	4	f
807299.5013	185671.7611	2011-06-20 13:05:35	4	f
807299.6353	185671.6878	2011-06-20 13:05:55	4	f
807299.8598	185671.8447	2011-06-20 13:06:15	4	f
807300.4124	185672.2587	2011-06-20 13:06:35	4	f
807300.65	185673.8231	2011-06-20 13:06:55	4	f
807300.5541	185675.159	2011-06-20 13:07:15	4	f
807300.8223	185675.1149	2011-06-20 13:07:35	4	f
807300.5717	185674.7837	2011-06-20 13:07:55	4	f
807301.0674	185675.9566	2011-06-20 13:08:15	4	f
807303.396	185672.6067	2011-06-20 13:08:35	4	g
807311.1235	185663.1758	2011-06-20 13:08:55	4	s
807312.8896	185658.6597	2011-06-20 13:09:15	4	g
807313.6068	185658.9737	2011-06-20 13:09:35	4	f
807313.2826	185658.5409	2011-06-20 13:09:55	4	f
807313.7171	185656.0554	2011-06-20 13:10:15	4	f
807338.55	185661.4873	2011-06-20 13:10:35	4	g
807345.8996	185663.0589	2011-06-20 13:10:55	4	f
807345.9639	185663.8687	2011-06-20 13:11:15	4	f
807346.0385	185663.7444	2011-06-20 13:11:35	4	f
807350.2743	185645.919	2011-06-20 13:11:55	4	g
807361.8202	185629.8785	2011-06-20 13:12:15	4	f
807361.9839	185630.4025	2011-06-20 13:12:35	4	f
807362.0448	185630.3212	2011-06-20 13:12:55	4	f
807362.1268	185630.2907	2011-06-20 13:13:15	4	f
807362.245	185630.2536	2011-06-20 13:13:35	4	f
807362.3726	185630.1657	2011-06-20 13:13:55	4	f
807362.4758	185630.0747	2011-06-20 13:14:15	4	f
807362.571	185630.0179	2011-06-20 13:14:35	4	f
807362.7143	185629.8939	2011-06-20 13:14:55	4	f
807362.8596	185629.7576	2011-06-20 13:15:15	4	f
807362.991	185629.6476	2011-06-20 13:15:35	4	f
807363.1263	185629.5122	2011-06-20 13:15:55	4	f
807363.3131	185629.3696	2011-06-20 13:16:15	4	f
807363.447	185629.2307	2011-06-20 13:16:35	4	f
807363.6117	185629.1096	2011-06-20 13:16:55	4	f
807363.826	185628.988	2011-06-20 13:17:15	4	f
807364.0486	185628.8033	2011-06-20 13:17:35	4	f
807371.4016	185621.4996	2011-06-20 13:17:55	4	f
807371.6758	185621.5236	2011-06-20 13:18:15	4	f
807368.3119	185622.6251	2011-06-20 13:18:35	4	f
807365.3561	185620.3914	2011-06-20 13:18:55	4	s
807367.2389	185613.9661	2011-06-20 13:19:15	4	f
807370.0612	185613.5255	2011-06-20 13:19:35	4	f
807370.1996	185613.3679	2011-06-20 13:19:55	4	f
807370.2549	185613.4021	2011-06-20 13:20:15	4	f
807370.2701	185613.3592	2011-06-20 13:20:35	4	f
807370.3476	185613.3497	2011-06-20 13:20:55	4	f
807370.3675	185613.3492	2011-06-20 13:21:15	4	f
807370.4068	185613.3617	2011-06-20 13:21:35	4	f
807370.4714	185613.3284	2011-06-20 13:21:55	4	f
807370.5271	185613.3514	2011-06-20 13:22:15	4	f
807370.6561	185613.3325	2011-06-20 13:22:35	4	f
807371.048	185613.2471	2011-06-20 13:22:55	4	f
807371.2426	185613.2094	2011-06-20 13:23:15	4	f
807372.0481	185613.0482	2011-06-20 13:23:35	4	o
807372.4956	185612.8757	2011-06-20 13:23:55	4	f
807372.6333	185611.2609	2011-06-20 13:24:15	4	f
807373.7841	185612.5355	2011-06-20 13:24:35	4	f
807373.7775	185612.5719	2011-06-20 13:24:55	4	f
807373.757	185612.589	2011-06-20 13:25:15	4	f
807373.7242	185612.6313	2011-06-20 13:25:35	4	f
807373.5698	185612.6126	2011-06-20 13:25:55	4	f
807373.368	185612.5711	2011-06-20 13:26:15	4	f
807373.2274	185612.5929	2011-06-20 13:26:35	4	f
807373.084	185612.5868	2011-06-20 13:26:55	4	f
807372.9131	185612.5787	2011-06-20 13:27:15	4	f
807372.7838	185612.5865	2011-06-20 13:27:35	4	f
807371.013	185613.0424	2011-06-20 13:27:55	4	f
807370.7847	185612.9733	2011-06-20 13:28:15	4	f
807370.64	185612.9149	2011-06-20 13:28:35	4	g
807378.1536	185608.54	2011-06-20 13:28:55	4	g
807389.9965	185607.68	2011-06-20 13:29:15	4	s
807403.2481	185598.9089	2011-06-20 13:29:35	4	g
807411.7223	185589.3905	2011-06-20 13:29:55	4	f
807420.783	185580.1416	2011-06-20 13:30:15	4	f
807420.8041	185580.901	2011-06-20 13:30:35	4	f
807420.9431	185581.1672	2011-06-20 13:30:55	4	f
807420.9792	185581.0961	2011-06-20 13:31:15	4	o
807422.1529	185580.1435	2011-06-20 13:31:35	4	o
807424.2317	185579.4391	2011-06-20 13:31:55	4	o
807424.2373	185579.8943	2011-06-20 13:32:15	4	o
807424.2976	185579.7851	2011-06-20 13:32:35	4	o
807424.5835	185579.3846	2011-06-20 13:32:55	4	o
807424.7101	185579.2799	2011-06-20 13:33:15	4	o
807424.8206	185578.4083	2011-06-20 13:33:35	4	o
807430.1162	185576.0201	2011-06-20 13:33:55	4	o
807439.0124	185567.9291	2011-06-20 13:34:15	4	o
807449.1531	185560.1693	2011-06-20 13:34:35	4	o
807453.8654	185556.7364	2011-06-20 13:34:55	4	o
807454.2936	185556.195	2011-06-20 13:35:15	4	o
807455.4512	185554.4298	2011-06-20 13:35:35	4	o
807456.0274	185553.4565	2011-06-20 13:35:55	4	o
807462.8842	185549.7152	2011-06-20 13:36:15	4	o
807464.8113	185548.8721	2011-06-20 13:36:35	4	o
807464.8803	185548.3339	2011-06-20 13:36:55	4	o
807465.2961	185548.3505	2011-06-20 13:37:15	4	o
807465.3376	185548.322	2011-06-20 13:37:35	4	o
807468.8569	185545.2737	2011-06-20 13:37:55	4	f
807473.6237	185537.578	2011-06-20 13:38:15	4	f
807474.1697	185537.4534	2011-06-20 13:38:35	4	f
807468.8531	185540.1146	2011-06-20 13:38:55	4	f
807463.088	185538.0816	2011-06-20 13:39:15	4	g
807466.753	185530.0129	2011-06-20 13:39:35	4	f
807466.9538	185529.5549	2011-06-20 13:39:55	4	f
807466.9526	185529.5226	2011-06-20 13:40:15	4	f
807466.9895	185529.4727	2011-06-20 13:40:35	4	f
807466.987	185529.4348	2011-06-20 13:40:55	4	f
807467.0223	185529.3648	2011-06-20 13:41:15	4	f
807468.5061	185527.7288	2011-06-20 13:41:35	4	f
807469.4711	185526.7378	2011-06-20 13:41:55	4	f
807469.5344	185526.6521	2011-06-20 13:42:15	4	f
807469.4641	185525.6163	2011-06-20 13:42:35	4	f
807469.8201	185525.6842	2011-06-20 13:42:55	4	f
807469.8362	185525.5936	2011-06-20 13:43:15	4	f
807469.9464	185525.544	2011-06-20 13:43:35	4	f
807467.9223	185529.8498	2011-06-20 13:43:55	4	g
807467.7817	185531.9662	2011-06-20 13:44:15	4	f
807467.808	185532.0238	2011-06-20 13:44:35	4	f
807468.0837	185532.9299	2011-06-20 13:44:55	4	f
807468.0855	185532.9645	2011-06-20 13:45:15	4	f
807468.0958	185533.0205	2011-06-20 13:45:35	4	f
807468.5978	185533.505	2011-06-20 13:45:55	4	f
807468.6025	185543.3116	2011-06-20 13:46:15	4	f
807468.3763	185545.0546	2011-06-20 13:46:35	4	f
807468.2307	185545.2431	2011-06-20 13:46:55	4	f
807468.2039	185545.2678	2011-06-20 13:47:15	4	f
807468.1586	185545.2963	2011-06-20 13:47:35	4	f
807468.0135	185545.4492	2011-06-20 13:47:55	4	f
807467.7991	185545.7054	2011-06-20 13:48:15	4	f
807467.7246	185545.7362	2011-06-20 13:48:35	4	f
807467.6352	185545.8054	2011-06-20 13:48:55	4	f
807467.5155	185545.8624	2011-06-20 13:49:15	4	f
807467.4483	185545.9057	2011-06-20 13:49:35	4	f
807467.3436	185545.9276	2011-06-20 13:49:55	4	f
807467.1915	185545.9746	2011-06-20 13:50:15	4	f
807467.0708	185546.0172	2011-06-20 13:50:35	4	f
807466.9392	185546.1127	2011-06-20 13:50:55	4	f
807466.7175	185546.2263	2011-06-20 13:51:15	4	f
807466.5316	185546.3222	2011-06-20 13:51:35	4	f
807466.3634	185546.412	2011-06-20 13:51:55	4	f
807462.7793	185549.2155	2011-06-20 13:52:15	4	f
807462.6647	185549.3483	2011-06-20 13:52:35	4	f
807462.5817	185549.3833	2011-06-20 13:52:55	4	f
807462.4753	185549.4786	2011-06-20 13:53:15	4	f
807462.3912	185549.5446	2011-06-20 13:53:35	4	f
807462.2597	185549.6346	2011-06-20 13:53:55	4	f
807462.1211	185549.7555	2011-06-20 13:54:15	4	f
807461.9781	185549.8473	2011-06-20 13:54:35	4	f
807461.8106	185549.9394	2011-06-20 13:54:55	4	f
807461.6584	185550.0343	2011-06-20 13:55:15	4	f
807461.4999	185550.0877	2011-06-20 13:55:35	4	f
807461.3512	185550.2116	2011-06-20 13:55:55	4	f
807461.1636	185550.333	2011-06-20 13:56:15	4	f
807461.0091	185550.4712	2011-06-20 13:56:35	4	f
807460.8271	185550.6306	2011-06-20 13:56:55	4	f
807460.6561	185550.8026	2011-06-20 13:57:15	4	f
807460.5717	185550.8998	2011-06-20 13:57:35	4	f
807460.4454	185551.1057	2011-06-20 13:57:55	4	f
807459.7009	185552.6583	2011-06-20 13:58:15	4	f
807459.3815	185553.1233	2011-06-20 13:58:35	4	f
807459.3383	185553.1785	2011-06-20 13:58:55	4	f
807459.3221	185553.2047	2011-06-20 13:59:15	4	f
807459.267	185553.2528	2011-06-20 13:59:35	4	f
807459.2459	185553.2654	2011-06-20 13:59:55	4	f
807459.2182	185553.3379	2011-06-20 14:00:15	4	f
807457.9167	185554.4062	2011-06-20 14:00:35	4	f
807457.4323	185554.9812	2011-06-20 14:00:55	4	f
807456.7995	185555.4721	2011-06-20 14:01:15	4	f
807456.7158	185555.4836	2011-06-20 14:01:35	4	f
807456.6658	185555.5364	2011-06-20 14:01:55	4	f
807456.5678	185555.6298	2011-06-20 14:02:15	4	f
807456.43	185555.7485	2011-06-20 14:02:35	4	f
807456.317	185555.8358	2011-06-20 14:02:55	4	f
807456.1803	185555.9	2011-06-20 14:03:15	4	f
807456.0714	185555.9774	2011-06-20 14:03:35	4	f
807455.9537	185556.1558	2011-06-20 14:03:55	4	f
807455.7541	185556.2256	2011-06-20 14:04:15	4	f
807455.57	185556.3138	2011-06-20 14:04:35	4	f
807455.339	185556.476	2011-06-20 14:04:55	4	f
807455.1571	185556.6109	2011-06-20 14:05:15	4	f
807454.9221	185556.7774	2011-06-20 14:05:35	4	f
807454.6764	185556.9224	2011-06-20 14:05:55	4	f
807454.5037	185557.0132	2011-06-20 14:06:15	4	f
807454.3412	185557.1144	2011-06-20 14:06:35	4	f
807454.1411	185557.291	2011-06-20 14:06:55	4	f
807453.5848	185557.4897	2011-06-20 14:07:15	4	f
807453.3012	185557.7168	2011-06-20 14:07:35	4	f
807453.1253	185557.8542	2011-06-20 14:07:55	4	f
807452.5835	185558.2537	2011-06-20 14:08:15	4	f
807452.3546	185558.377	2011-06-20 14:08:35	4	f
807451.9952	185558.6271	2011-06-20 14:08:55	4	f
807451.7374	185558.8806	2011-06-20 14:09:15	4	f
807451.5147	185559.0464	2011-06-20 14:09:35	4	f
807444.1578	185564.7381	2011-06-20 14:09:55	4	f
807441.1366	185566.8859	2011-06-20 14:10:15	4	f
807439.1952	185568.1	2011-06-20 14:10:35	4	f
807439.0471	185569.1327	2011-06-20 14:10:55	4	f
807435.3881	185571.0104	2011-06-20 14:11:15	4	o
807433.789	185575.4633	2011-06-20 14:11:35	4	o
807431.3944	185576.8809	2011-06-20 14:11:55	4	o
807431.2689	185576.9733	2011-06-20 14:12:15	4	o
807430.272	185577.5861	2011-06-20 14:12:35	4	o
807430.2145	185577.7032	2011-06-20 14:12:55	4	o
807430.1403	185577.794	2011-06-20 14:13:15	4	o
807430.0261	185577.8713	2011-06-20 14:13:35	4	o
807429.8902	185578	2011-06-20 14:13:55	4	o
807429.7417	185578.1173	2011-06-20 14:14:15	4	o
807429.6122	185578.1962	2011-06-20 14:14:35	4	o
807429.4816	185578.3274	2011-06-20 14:14:55	4	o
807429.3042	185578.398	2011-06-20 14:15:15	4	o
807429.0907	185578.4729	2011-06-20 14:15:35	4	o
807428.8957	185578.544	2011-06-20 14:15:55	4	o
812449.7758	187027.659	2011-06-21 09:57:26	5	o
812447.1015	187028.7132	2011-06-21 09:57:46	5	o
812445.9956	187028.556	2011-06-21 09:58:06	5	o
812441.6821	187020.9132	2011-06-21 09:58:26	5	o
812442.3363	187020.7552	2011-06-21 09:58:46	5	o
812442.8532	187021.0204	2011-06-21 09:59:06	5	o
812441.4986	187019.3272	2011-06-21 09:59:26	5	o
812441.0316	187015.0312	2011-06-21 09:59:46	5	o
812440.8634	187014.1943	2011-06-21 10:00:06	5	o
812438.8419	187013.4084	2011-06-21 10:00:26	5	o
812438.7734	187013.228	2011-06-21 10:00:46	5	o
812438.76	187013.0674	2011-06-21 10:01:06	5	o
812438.4492	187012.6136	2011-06-21 10:01:26	5	o
812438.3219	187012.9061	2011-06-21 10:01:46	5	o
812438.9968	187012.2292	2011-06-21 10:02:06	5	o
812438.797	187012.132	2011-06-21 10:02:26	5	f
812437.9755	187012.5289	2011-06-21 10:02:46	5	f
812437.6409	187012.5093	2011-06-21 10:03:06	5	f
812437.3761	187011.7701	2011-06-21 10:03:26	5	f
812437.6405	187011.7228	2011-06-21 10:03:46	5	f
812436.5317	187011.4354	2011-06-21 10:04:06	5	f
812436.2318	187011.6405	2011-06-21 10:04:26	5	f
812435.7332	187011.0099	2011-06-21 10:04:46	5	f
812434.8497	187010.1187	2011-06-21 10:05:06	5	f
812432.6173	187009.8492	2011-06-21 10:05:26	5	f
812432.1929	187009.9276	2011-06-21 10:05:46	5	f
812432.0905	187009.8205	2011-06-21 10:06:06	5	f
812431.8403	187009.4445	2011-06-21 10:06:26	5	f
812431.2658	187009.274	2011-06-21 10:06:46	5	f
812429.0569	187009.4625	2011-06-21 10:07:06	5	f
812428.6307	187009.8278	2011-06-21 10:07:26	5	f
812427.8699	187008.3203	2011-06-21 10:07:46	5	f
812426.2947	187007.8695	2011-06-21 10:08:06	5	f
812426.0742	187006.4845	2011-06-21 10:08:26	5	f
812426.3102	187005.4105	2011-06-21 10:08:46	5	f
812422.4475	187005.3402	2011-06-21 10:09:06	5	f
812421.1362	187006.1724	2011-06-21 10:09:26	5	f
812420.0317	187006.062	2011-06-21 10:09:46	5	f
812415.0917	187000.8976	2011-06-21 10:10:06	5	g
812413.6829	187000.0211	2011-06-21 10:10:26	5	f
812413.3116	186998.4929	2011-06-21 10:10:46	5	f
812412.4144	186997.6446	2011-06-21 10:11:06	5	f
812411.6185	186996.7375	2011-06-21 10:11:26	5	f
812411.5286	186996.731	2011-06-21 10:11:46	5	f
812411.5293	186996.7544	2011-06-21 10:12:06	5	f
812411.475	186996.7992	2011-06-21 10:12:26	5	f
812411.126	186994.1071	2011-06-21 10:12:46	5	f
812410.7594	186992.9639	2011-06-21 10:13:06	5	f
812409.2128	186986.3493	2011-06-21 10:13:26	5	s
812405.4319	186977.8177	2011-06-21 10:13:46	5	f
812405.0492	186977.6685	2011-06-21 10:14:06	5	f
812404.7238	186977.3243	2011-06-21 10:14:26	5	g
812401.0685	186972.9575	2011-06-21 10:14:46	5	f
812400.221	186972.4513	2011-06-21 10:15:06	5	f
812398.3502	186967.4582	2011-06-21 10:15:26	5	f
812397.4266	186966.6434	2011-06-21 10:15:46	5	g
812397.133	186959.3558	2011-06-21 10:16:06	5	f
812396.217	186958.3255	2011-06-21 10:16:26	5	f
812397.0558	186957.0949	2011-06-21 10:16:46	5	f
812396.8667	186957.0437	2011-06-21 10:17:06	5	f
812396.8144	186957.0308	2011-06-21 10:17:26	5	f
812396.7857	186957.0453	2011-06-21 10:17:46	5	f
812396.7243	186957.0298	2011-06-21 10:18:06	5	f
812398.5472	186956.6785	2011-06-21 10:18:26	5	g
812400.3712	186949.7085	2011-06-21 10:18:46	5	f
812400.1603	186949.7544	2011-06-21 10:19:06	5	f
812400.2694	186949.7149	2011-06-21 10:19:26	5	f
812401.3947	186948.2064	2011-06-21 10:19:46	5	g
812406.4605	186944.6608	2011-06-21 10:20:06	5	f
812408.3093	186948.1437	2011-06-21 10:20:26	5	f
812408.1935	186949.985	2011-06-21 10:20:46	5	f
812411.5607	186950.9766	2011-06-21 10:21:06	5	f
812413.3923	186951.9282	2011-06-21 10:21:26	5	f
812414.1377	186952.0403	2011-06-21 10:21:46	5	f
812414.2549	186952.0311	2011-06-21 10:22:06	5	f
812414.3455	186951.9743	2011-06-21 10:22:26	5	f
812414.4447	186951.8488	2011-06-21 10:22:46	5	f
812414.9894	186950.9226	2011-06-21 10:23:06	5	f
812415.0454	186950.4206	2011-06-21 10:23:26	5	f
812415.2053	186950.2628	2011-06-21 10:23:46	5	f
812415.2973	186950.1459	2011-06-21 10:24:06	5	f
812415.4474	186949.9844	2011-06-21 10:24:26	5	f
812415.6043	186949.8031	2011-06-21 10:24:46	5	f
812415.7121	186949.6512	2011-06-21 10:25:06	5	f
812415.8797	186949.468	2011-06-21 10:25:26	5	f
812415.9958	186949.3197	2011-06-21 10:25:46	5	f
812416.1478	186949.1905	2011-06-21 10:26:06	5	f
812416.2385	186949.0892	2011-06-21 10:26:26	5	f
812417.5837	186948.3772	2011-06-21 10:26:46	5	f
812419.9296	186948.8298	2011-06-21 10:27:06	5	f
812420.7104	186950.2024	2011-06-21 10:27:26	5	f
812422.0748	186949.8792	2011-06-21 10:27:46	5	f
812423.879	186948.5039	2011-06-21 10:28:06	5	f
812424.1263	186949.09	2011-06-21 10:28:26	5	f
812424.5123	186948.9958	2011-06-21 10:28:46	5	f
812425.1956	186948.8565	2011-06-21 10:29:06	5	f
812425.8352	186948.8069	2011-06-21 10:29:26	5	f
812426.0797	186948.3317	2011-06-21 10:29:46	5	f
812426.3342	186948.8235	2011-06-21 10:30:06	5	f
812426.5261	186949.0561	2011-06-21 10:30:26	5	f
812426.0827	186949.3252	2011-06-21 10:30:46	5	f
812425.8561	186949.3149	2011-06-21 10:31:06	5	f
812426.642	186949.0402	2011-06-21 10:31:26	5	f
812426.652	186949.1663	2011-06-21 10:31:46	5	f
812425.374	186948.716	2011-06-21 10:32:06	5	f
812426.3323	186949.1571	2011-06-21 10:32:26	5	f
812426.6836	186949.4622	2011-06-21 10:32:46	5	f
812425.976	186949.4671	2011-06-21 10:33:06	5	f
812427.6581	186950.4779	2011-06-21 10:33:26	5	f
812427.4551	186950.8823	2011-06-21 10:33:46	5	f
812427.7671	186951.0669	2011-06-21 10:34:06	5	f
812428.5134	186952.3147	2011-06-21 10:34:26	5	f
812428.6577	186953.5001	2011-06-21 10:34:46	5	f
812428.9803	186954.3102	2011-06-21 10:35:06	5	f
812429.2192	186955.5657	2011-06-21 10:35:26	5	f
812429.1917	186956.2744	2011-06-21 10:35:46	5	f
812430.7795	186956.2195	2011-06-21 10:36:06	5	f
812432.3157	186955.1439	2011-06-21 10:36:26	5	f
812432.5734	186954.8772	2011-06-21 10:36:46	5	f
812433.0192	186953.9608	2011-06-21 10:37:06	5	f
812435.0601	186952.9331	2011-06-21 10:37:26	5	f
812437.3584	186953.1126	2011-06-21 10:37:46	5	f
812438.9169	186952.8476	2011-06-21 10:38:06	5	f
812439.1758	186953.0002	2011-06-21 10:38:26	5	f
812439.9164	186952.9453	2011-06-21 10:38:46	5	f
812440.3967	186953.038	2011-06-21 10:39:06	5	f
812441.2921	186952.4535	2011-06-21 10:39:26	5	f
812442.5409	186953.1453	2011-06-21 10:39:46	5	f
812443.1241	186953.2427	2011-06-21 10:40:06	5	f
812443.7059	186950.9908	2011-06-21 10:40:26	5	f
812444.2352	186951.36	2011-06-21 10:40:46	5	f
812444.8956	186951.1532	2011-06-21 10:41:06	5	f
812447.8086	186951.6615	2011-06-21 10:41:26	5	f
812448.1853	186952.5191	2011-06-21 10:41:46	5	f
812447.8352	186952.8482	2011-06-21 10:42:06	5	f
812447.6766	186954.1752	2011-06-21 10:42:26	5	f
812448.3988	186954.9195	2011-06-21 10:42:46	5	f
812447.8569	186955.2295	2011-06-21 10:43:06	5	f
812446.7409	186955.4224	2011-06-21 10:43:26	5	f
812446.0029	186955.8333	2011-06-21 10:43:46	5	f
812445.1805	186955.9966	2011-06-21 10:44:06	5	f
812443.3959	186955.6785	2011-06-21 10:44:26	5	f
812439.4097	186954.5681	2011-06-21 10:44:46	5	f
812437.6332	186954.0857	2011-06-21 10:45:06	5	f
812436.828	186953.6778	2011-06-21 10:45:26	5	f
812436.234	186953.6711	2011-06-21 10:45:46	5	f
812435.4857	186954.114	2011-06-21 10:46:06	5	f
812435.6226	186954.3224	2011-06-21 10:46:26	5	f
812434.6796	186954.7639	2011-06-21 10:46:46	5	f
812433.7899	186955.2107	2011-06-21 10:47:06	5	f
812436.328	186957.4143	2011-06-21 10:47:26	5	f
812436.5009	186958.3526	2011-06-21 10:47:46	5	f
812436.9749	186958.3617	2011-06-21 10:48:06	5	f
812437.1037	186958.5208	2011-06-21 10:48:26	5	f
812437.3373	186958.3334	2011-06-21 10:48:46	5	f
812439.1222	186957.0507	2011-06-21 10:49:06	5	f
812439.5292	186962.112	2011-06-21 10:49:26	5	f
812440.3771	186962.1766	2011-06-21 10:49:46	5	f
812441.217	186962.2087	2011-06-21 10:50:06	5	f
812441.0914	186962.756	2011-06-21 10:50:26	5	f
812441.4589	186963.313	2011-06-21 10:50:46	5	f
812442.4093	186964.2544	2011-06-21 10:51:06	5	f
812444.157	186960.5132	2011-06-21 10:51:26	5	f
812447.3757	186959.8555	2011-06-21 10:51:46	5	g
812449.8945	186959.4388	2011-06-21 10:52:06	5	f
812454.3667	186958.543	2011-06-21 10:52:26	5	f
812455.1383	186957.1221	2011-06-21 10:52:46	5	g
812460.394	186953.8447	2011-06-21 10:53:06	5	f
812461.4453	186950.3535	2011-06-21 10:53:26	5	f
812462.167	186949.7785	2011-06-21 10:53:46	5	f
812471.27	186950.4509	2011-06-21 10:54:06	5	f
812472.8128	186950.3288	2011-06-21 10:54:26	5	f
812472.8446	186950.5079	2011-06-21 10:54:46	5	f
812473.0859	186950.4898	2011-06-21 10:55:06	5	f
812473.2323	186951.0123	2011-06-21 10:55:26	5	f
812473.3081	186951.223	2011-06-21 10:55:46	5	f
812473.3446	186951.4223	2011-06-21 10:56:06	5	f
812473.8248	186952.3114	2011-06-21 10:56:26	5	f
812473.8075	186952.4565	2011-06-21 10:56:46	5	f
812473.9428	186952.6037	2011-06-21 10:57:06	5	f
812473.948	186952.9955	2011-06-21 10:57:26	5	f
812474.4972	186952.8448	2011-06-21 10:57:46	5	f
812477.3144	186952.4576	2011-06-21 10:58:06	5	f
812478.0061	186951.9104	2011-06-21 10:58:26	5	f
812478.0049	186952.2218	2011-06-21 10:58:46	5	f
812478.4825	186952.0029	2011-06-21 10:59:06	5	f
812479.2484	186954.8711	2011-06-21 10:59:26	5	g
812478.1271	186957.9237	2011-06-21 10:59:46	5	f
812478.8207	186959.152	2011-06-21 11:00:06	5	f
812478.7103	186959.6375	2011-06-21 11:00:26	5	f
812478.6105	186960.5094	2011-06-21 11:00:46	5	f
812478.8299	186960.5717	2011-06-21 11:01:06	5	f
812479.6878	186960.2028	2011-06-21 11:01:26	5	f
812479.5642	186960.2863	2011-06-21 11:01:46	5	f
812479.0333	186960.4132	2011-06-21 11:02:06	5	f
812478.8266	186960.2968	2011-06-21 11:02:26	5	f
812479.0359	186960.6635	2011-06-21 11:02:46	5	f
812479.0726	186960.7716	2011-06-21 11:03:06	5	f
812477.7729	186961.2316	2011-06-21 11:03:26	5	f
812477.626	186961.2164	2011-06-21 11:03:46	5	f
812478.0892	186962.3285	2011-06-21 11:04:06	5	f
812478.6257	186962.0839	2011-06-21 11:04:26	5	f
812477.5431	186962.0021	2011-06-21 11:04:46	5	f
812476.9696	186961.9117	2011-06-21 11:05:06	5	f
812479.7113	186962.533	2011-06-21 11:05:26	5	f
812479.8721	186961.2528	2011-06-21 11:05:46	5	f
812480.7559	186961.1651	2011-06-21 11:06:06	5	f
812483.6457	186959.5291	2011-06-21 11:06:26	5	g
812487.1847	186958.5857	2011-06-21 11:06:46	5	f
812488.8364	186956.0636	2011-06-21 11:07:06	5	f
812490.401	186955.8656	2011-06-21 11:07:26	5	f
812490.3008	186955.0077	2011-06-21 11:07:46	5	f
812492.4841	186949.9905	2011-06-21 11:08:06	5	f
812493.2444	186950.1566	2011-06-21 11:08:26	5	f
812493.8749	186950.5805	2011-06-21 11:08:46	5	f
812494.9612	186950.3399	2011-06-21 11:09:06	5	f
812495.7311	186949.118	2011-06-21 11:09:26	5	f
812496.37	186948.1618	2011-06-21 11:09:46	5	f
812503.441	186947.6331	2011-06-21 11:10:06	5	f
812504.7836	186946.9099	2011-06-21 11:10:26	5	f
812505.3535	186946.0703	2011-06-21 11:10:46	5	f
812506.6666	186946.0691	2011-06-21 11:11:06	5	f
812506.1703	186945.4608	2011-06-21 11:11:26	5	f
812506.1124	186945.2863	2011-06-21 11:11:46	5	f
812506.4598	186945.1829	2011-06-21 11:12:06	5	f
812506.3028	186944.699	2011-06-21 11:12:26	5	f
812506.2216	186944.3813	2011-06-21 11:12:46	5	f
812505.1419	186944.3063	2011-06-21 11:13:06	5	f
812502.4672	186944.3148	2011-06-21 11:13:26	5	f
812501.7574	186943.2439	2011-06-21 11:13:46	5	f
812501.0401	186943.7168	2011-06-21 11:14:06	5	f
812500.7419	186943.8319	2011-06-21 11:14:26	5	f
812499.5628	186944.1671	2011-06-21 11:14:46	5	f
812499.2178	186944.4386	2011-06-21 11:15:06	5	f
812498.7867	186944.7058	2011-06-21 11:15:26	5	f
812498.765	186944.6283	2011-06-21 11:15:46	5	f
812498.6942	186944.7081	2011-06-21 11:16:06	5	f
812498.5658	186944.7536	2011-06-21 11:16:26	5	f
812498.4666	186944.878	2011-06-21 11:16:46	5	f
812498.3836	186945.0007	2011-06-21 11:17:06	5	f
812498.2772	186945.1126	2011-06-21 11:17:26	5	f
812498.1154	186945.1948	2011-06-21 11:17:46	5	f
812498.0315	186945.2997	2011-06-21 11:18:06	5	f
812497.9268	186945.3861	2011-06-21 11:18:26	5	f
812497.7738	186945.5008	2011-06-21 11:18:46	5	f
812497.6289	186945.4945	2011-06-21 11:19:06	5	f
812497.454	186945.5784	2011-06-21 11:19:26	5	f
812496.6077	186945.2547	2011-06-21 11:19:46	5	f
812494.4873	186944.4753	2011-06-21 11:20:06	5	f
812494.0255	186944.0784	2011-06-21 11:20:26	5	f
812493.8148	186944.0965	2011-06-21 11:20:46	5	f
812493.6418	186944.1716	2011-06-21 11:21:06	5	f
812493.4383	186944.2011	2011-06-21 11:21:26	5	f
812493.1742	186944.2596	2011-06-21 11:21:46	5	f
812492.9339	186944.2521	2011-06-21 11:22:06	5	f
812492.6927	186944.2035	2011-06-21 11:22:26	5	f
812492.4819	186944.2227	2011-06-21 11:22:46	5	f
812492.2651	186944.2829	2011-06-21 11:23:06	5	f
812491.9998	186944.3558	2011-06-21 11:23:26	5	f
812491.7156	186944.4191	2011-06-21 11:23:46	5	f
812491.3967	186944.5168	2011-06-21 11:24:06	5	f
812491.1819	186944.6282	2011-06-21 11:24:26	5	f
812490.9514	186944.6656	2011-06-21 11:24:46	5	f
812490.6804	186944.7027	2011-06-21 11:25:06	5	f
812490.3611	186944.7682	2011-06-21 11:25:26	5	f
812490.0755	186944.8314	2011-06-21 11:25:46	5	f
812489.8722	186944.9188	2011-06-21 11:26:06	5	f
812489.5901	186944.9699	2011-06-21 11:26:26	5	f
812489.2799	186945.1224	2011-06-21 11:26:46	5	f
812488.9966	186945.1624	2011-06-21 11:27:06	5	f
812488.3232	186945.8827	2011-06-21 11:27:26	5	f
812487.399	186946.2025	2011-06-21 11:27:46	5	f
812487.3866	186946.1654	2011-06-21 11:28:06	5	f
812487.2561	186946.2052	2011-06-21 11:28:26	5	f
812487.043	186946.5681	2011-06-21 11:28:46	5	f
812486.7212	186946.6835	2011-06-21 11:29:06	5	f
812486.5846	186946.8933	2011-06-21 11:29:26	5	f
812486.6821	186946.7933	2011-06-21 11:29:46	5	f
812486.5458	186947.0844	2011-06-21 11:30:06	5	f
812486.6378	186947.0087	2011-06-21 11:30:26	5	f
812484.4022	186948.421	2011-06-21 11:30:46	5	f
812483.6762	186950.4743	2011-06-21 11:31:06	5	f
812484.9372	186950.8016	2011-06-21 11:31:26	5	f
812487.9527	186956.4472	2011-06-21 11:31:46	5	g
812503.4099	186971.4202	2011-06-21 11:32:06	5	f
812505.1303	186972.8562	2011-06-21 11:32:26	5	f
812505.4688	186972.9194	2011-06-21 11:32:46	5	f
812508.202	186975.4125	2011-06-21 11:33:06	5	g
812516.8989	186983.6938	2011-06-21 11:33:26	5	s
812516.9781	186983.5264	2011-06-21 11:33:46	5	f
812518.2044	186988.8972	2011-06-21 11:34:06	5	s
812518.7696	186991.093	2011-06-21 11:34:26	5	f
812518.4638	186991.1868	2011-06-21 11:34:46	5	g
812519.9478	186995.5154	2011-06-21 11:35:06	5	g
812520.1328	186998.4809	2011-06-21 11:35:26	5	f
812520.0177	186999.1632	2011-06-21 11:35:46	5	f
812518.9513	187001.2288	2011-06-21 11:36:06	5	f
812518.7778	187002.2205	2011-06-21 11:36:26	5	f
812518.105	187002.8395	2011-06-21 11:36:46	5	f
812517.8902	187003.4026	2011-06-21 11:37:06	5	f
812518.3102	187004.0315	2011-06-21 11:37:26	5	f
812518.2386	187004.9701	2011-06-21 11:37:46	5	f
812520.298	187008.199	2011-06-21 11:38:06	5	f
812520.307	187008.5052	2011-06-21 11:38:26	5	f
812520.4188	187008.7751	2011-06-21 11:38:46	5	f
812520.6469	187009.0435	2011-06-21 11:39:06	5	f
812520.4099	187009.7803	2011-06-21 11:39:26	5	f
812523.804	187013.9255	2011-06-21 11:39:46	5	g
812525.4039	187016.9267	2011-06-21 11:40:06	5	f
812526.3287	187018.2689	2011-06-21 11:40:26	5	f
812526.3746	187018.2249	2011-06-21 11:40:46	5	f
812525.918	187018.0685	2011-06-21 11:41:06	5	f
812526.221	187018.1616	2011-06-21 11:41:26	5	f
812526.742	187017.8141	2011-06-21 11:41:46	5	s
812527.4885	187017.2733	2011-06-21 11:42:06	5	s
812521.4586	187017.1604	2011-06-21 11:42:26	5	s
812521.1201	187016.2162	2011-06-21 11:42:46	5	s
812520.824	187016.6184	2011-06-21 11:43:06	5	s
812517.8855	187014.4617	2011-06-21 11:43:26	5	g
812516.5445	187013.7845	2011-06-21 11:43:46	5	f
812512.6777	187008.2588	2011-06-21 11:44:06	5	g
812500.0906	187001.6726	2011-06-21 11:44:26	5	s
812499.7271	187001.6285	2011-06-21 11:44:46	5	g
812497.8256	187002.2151	2011-06-21 11:45:06	5	s
812497.4754	187002.3973	2011-06-21 11:45:26	5	g
812487.023	186998.9394	2011-06-21 11:45:46	5	s
812483.4549	187000.7682	2011-06-21 11:46:06	5	g
812481.3787	187001.3486	2011-06-21 11:46:26	5	s
812479.2435	187001.2672	2011-06-21 11:46:46	5	s
812479.3032	187001.2438	2011-06-21 11:47:06	5	s
812479.0638	187001.1663	2011-06-21 11:47:26	5	s
812479.1755	187000.9445	2011-06-21 11:47:46	5	s
812479.1709	187000.8164	2011-06-21 11:48:06	5	s
812478.9821	187000.4125	2011-06-21 11:48:26	5	s
812479.0267	187000.3185	2011-06-21 11:48:46	5	s
812478.7101	187000.7577	2011-06-21 11:49:06	5	s
812478.7375	187001.0824	2011-06-21 11:49:26	5	s
812478.4212	187000.6529	2011-06-21 11:49:46	5	s
812478.5353	187000.9251	2011-06-21 11:50:06	5	s
812478.4605	187000.7956	2011-06-21 11:50:26	5	s
812478.6188	187000.641	2011-06-21 11:50:46	5	s
812478.6184	187000.8868	2011-06-21 11:51:06	5	s
812478.5838	187000.9168	2011-06-21 11:51:26	5	s
812478.457	187001.1314	2011-06-21 11:51:46	5	s
812478.5646	187000.876	2011-06-21 11:52:06	5	s
812478.3841	187001.2045	2011-06-21 11:52:26	5	s
812478.2201	187000.8961	2011-06-21 11:52:46	5	s
812478.2879	187000.8595	2011-06-21 11:53:06	5	s
812478.3287	187000.8944	2011-06-21 11:53:26	5	s
812478.182	187001.323	2011-06-21 11:53:46	5	s
812478.1883	187001.3188	2011-06-21 11:54:06	5	s
812478.1292	187001.2199	2011-06-21 11:54:26	5	s
812477.7197	187001.113	2011-06-21 11:54:46	5	s
812477.4603	187001.2328	2011-06-21 11:55:06	5	s
812477.2418	187001.6867	2011-06-21 11:55:26	5	s
812477.2578	187001.7084	2011-06-21 11:55:46	5	s
812477.2947	187001.7031	2011-06-21 11:56:06	5	s
812477.3117	187001.717	2011-06-21 11:56:26	5	s
812477.3373	187001.7068	2011-06-21 11:56:46	5	s
812477.3865	187001.871	2011-06-21 11:57:06	5	s
812477.4208	187001.8288	2011-06-21 11:57:26	5	s
812477.4726	187001.8117	2011-06-21 11:57:46	5	s
812477.4841	187001.7687	2011-06-21 11:58:06	5	s
812477.5022	187001.7527	2011-06-21 11:58:26	5	s
812477.4996	187001.7404	2011-06-21 11:58:46	5	s
812477.5202	187001.6977	2011-06-21 11:59:06	5	s
812477.5398	187001.6851	2011-06-21 11:59:26	5	s
812477.5446	187001.6552	2011-06-21 11:59:46	5	s
812477.5531	187001.6099	2011-06-21 12:00:06	5	s
812477.3611	187001.2961	2011-06-21 12:00:26	5	s
812477.3143	187001.3445	2011-06-21 12:00:46	5	s
812477.3493	187001.3057	2011-06-21 12:01:06	5	s
812477.353	187001.288	2011-06-21 12:01:26	5	s
812477.3845	187001.2802	2011-06-21 12:01:46	5	s
812477.4408	187001.2444	2011-06-21 12:02:06	5	s
812477.6543	187001.4066	2011-06-21 12:02:26	5	o
812477.6558	187001.3644	2011-06-21 12:02:46	5	o
812477.7082	187001.3729	2011-06-21 12:03:06	5	o
812477.7149	187001.3553	2011-06-21 12:03:26	5	o
812477.4273	187001.2806	2011-06-21 12:03:46	5	o
812477.4461	187001.288	2011-06-21 12:04:06	5	o
812477.495	187001.2897	2011-06-21 12:04:26	5	o
812477.5349	187001.3256	2011-06-21 12:04:46	5	o
812477.5671	187001.3679	2011-06-21 12:05:06	5	o
812477.6111	187001.3962	2011-06-21 12:05:26	5	o
812477.6358	187001.4115	2011-06-21 12:05:46	5	o
812477.6772	187001.4074	2011-06-21 12:06:06	5	o
812477.6655	187001.4559	2011-06-21 12:06:26	5	o
812477.6792	187001.502	2011-06-21 12:06:46	5	o
812477.721	187001.508	2011-06-21 12:07:06	5	o
812477.7268	187001.5159	2011-06-21 12:07:26	5	o
812477.7865	187001.4903	2011-06-21 12:07:46	5	o
812477.8345	187001.4508	2011-06-21 12:08:06	5	o
812477.8492	187001.4903	2011-06-21 12:08:26	5	o
812477.8722	187001.4866	2011-06-21 12:08:46	5	o
812477.893	187001.4607	2011-06-21 12:09:06	5	o
812477.9317	187001.4665	2011-06-21 12:09:26	5	o
812477.9472	187001.4626	2011-06-21 12:09:46	5	o
812477.9422	187001.4958	2011-06-21 12:10:06	5	o
812477.978	187001.4971	2011-06-21 12:10:26	5	o
812477.9692	187001.5524	2011-06-21 12:10:46	5	o
812478.0024	187001.5424	2011-06-21 12:11:06	5	o
812478.0416	187001.4926	2011-06-21 12:11:26	5	o
812478.0213	187001.5464	2011-06-21 12:11:46	5	o
812478.0721	187001.5149	2011-06-21 12:12:06	5	o
812478.087	187001.4831	2011-06-21 12:12:26	5	o
812478.1069	187001.4171	2011-06-21 12:12:46	5	o
812478.1484	187001.3885	2011-06-21 12:13:06	5	o
812478.2157	187001.4065	2011-06-21 12:13:26	5	o
812478.245	187001.4009	2011-06-21 12:13:46	5	o
812478.2389	187001.4207	2011-06-21 12:14:06	5	o
812478.2732	187001.403	2011-06-21 12:14:26	5	o
812478.3065	187001.3886	2011-06-21 12:14:46	5	o
812478.3452	187001.44	2011-06-21 12:15:06	5	o
812478.3416	187001.4977	2011-06-21 12:15:26	5	o
812478.36	187001.4973	2011-06-21 12:15:46	5	o
812478.3837	187001.4948	2011-06-21 12:16:06	5	o
812478.3726	187001.4432	2011-06-21 12:16:26	5	o
812478.3824	187001.3802	2011-06-21 12:16:46	5	o
812478.3866	187001.3069	2011-06-21 12:17:06	5	o
812478.3574	187001.2669	2011-06-21 12:17:26	5	o
812478.3448	187001.2987	2011-06-21 12:17:46	5	o
812478.3384	187001.3085	2011-06-21 12:18:06	5	o
812478.337	187001.304	2011-06-21 12:18:26	5	o
812478.3493	187001.2811	2011-06-21 12:18:46	5	o
812478.3524	187001.2578	2011-06-21 12:19:06	5	o
812478.4099	187001.2532	2011-06-21 12:19:26	5	o
812478.3987	187001.2439	2011-06-21 12:19:46	5	o
812478.4243	187001.2126	2011-06-21 12:20:06	5	o
812478.4124	187001.181	2011-06-21 12:20:26	5	o
812478.4061	187001.1663	2011-06-21 12:20:46	5	o
812478.4444	187001.1187	2011-06-21 12:21:06	5	o
812478.4538	187001.0701	2011-06-21 12:21:26	5	o
812478.4774	187001.0509	2011-06-21 12:21:46	5	o
812478.464	187001.0638	2011-06-21 12:22:06	5	o
812478.4724	187001.0196	2011-06-21 12:22:26	5	o
812478.4384	187001.0963	2011-06-21 12:22:46	5	o
812477.8842	187001.0844	2011-06-21 12:23:06	5	o
812470.2807	186998.1959	2011-06-21 12:23:26	5	o
812457.8218	186992.0026	2011-06-21 12:23:46	5	o
812449.4489	186989.8721	2011-06-21 12:24:06	5	o
812437.5911	186988.6469	2011-06-21 12:24:26	5	o
812420.4576	186987.9943	2011-06-21 12:24:46	5	o
812403.8199	186989.1457	2011-06-21 12:25:06	5	o
812387.8223	186985.7147	2011-06-21 12:25:26	5	o
812387.5526	186985.7585	2011-06-21 12:25:46	5	o
812379.7665	186978.7801	2011-06-21 12:26:06	5	o
812373.4981	186974.9069	2011-06-21 12:26:26	5	o
812361.4021	186967.8022	2011-06-21 12:26:46	5	o
812354.9258	186959.6245	2011-06-21 12:27:06	5	o
812346.8525	186956.5849	2011-06-21 12:27:26	5	o
812338.1976	186954.6059	2011-06-21 12:27:46	5	o
812326.016	186948.4249	2011-06-21 12:28:06	5	o
812308.5849	186940.0299	2011-06-21 12:28:26	5	o
812295.0991	186940.5715	2011-06-21 12:28:46	5	o
812294.6281	186941.1455	2011-06-21 12:29:06	5	o
812280.695	186934.789	2011-06-21 12:29:26	5	o
812279.9447	186934.9649	2011-06-21 12:29:46	5	o
812273.9254	186933.5633	2011-06-21 12:30:06	5	o
812272.2091	186931.6626	2011-06-21 12:30:26	5	o
812270.2286	186932.044	2011-06-21 12:30:46	5	o
812270.1696	186932.0063	2011-06-21 12:31:06	5	o
812270.1054	186932.0062	2011-06-21 12:31:26	5	o
812269.9667	186931.998	2011-06-21 12:31:46	5	o
812269.76	186931.9461	2011-06-21 12:32:06	5	o
812269.5915	186931.8923	2011-06-21 12:32:26	5	o
812269.3602	186931.8029	2011-06-21 12:32:46	5	o
812265.1896	186931.4092	2011-06-21 12:33:06	5	o
812265.0501	186931.3786	2011-06-21 12:33:26	5	o
812264.8681	186931.3199	2011-06-21 12:33:46	5	o
812264.6944	186931.3493	2011-06-21 12:34:06	5	o
812264.544	186931.413	2011-06-21 12:34:26	5	o
812263.7052	186931.5	2011-06-21 12:34:46	5	o
812263.5202	186931.5035	2011-06-21 12:35:06	5	o
812263.3618	186931.4889	2011-06-21 12:35:26	5	o
812263.241	186931.5136	2011-06-21 12:35:46	5	o
812263.0809	186931.5057	2011-06-21 12:36:06	5	o
812261.3472	186930.3541	2011-06-21 12:36:26	5	o
812259.4958	186929.1415	2011-06-21 12:36:46	5	o
812252.4594	186929.6873	2011-06-21 12:37:06	5	o
812251.217	186929.8046	2011-06-21 12:37:26	5	o
812249.9048	186928.9171	2011-06-21 12:37:46	5	o
812248.8111	186928.4378	2011-06-21 12:38:06	5	o
812248.7575	186927.6439	2011-06-21 12:38:26	5	o
812247.9916	186927.4198	2011-06-21 12:38:46	5	o
812246.9619	186927.7437	2011-06-21 12:39:06	5	o
812246.5285	186927.9452	2011-06-21 12:39:26	5	o
812246.446	186927.9234	2011-06-21 12:39:46	5	o
812246.337	186927.9396	2011-06-21 12:40:06	5	o
812246.2389	186927.9472	2011-06-21 12:40:26	5	o
812246.1138	186927.9628	2011-06-21 12:40:46	5	o
812245.9526	186928.0071	2011-06-21 12:41:06	5	o
812245.8156	186928.0367	2011-06-21 12:41:26	5	o
812245.6658	186928.0615	2011-06-21 12:41:46	5	o
812245.5201	186928.0752	2011-06-21 12:42:06	5	o
812245.3114	186928.1468	2011-06-21 12:42:26	5	o
812245.1098	186928.1875	2011-06-21 12:42:46	5	o
812240.4482	186928.0477	2011-06-21 12:43:06	5	o
812239.888	186928.2059	2011-06-21 12:43:26	5	o
812235.8141	186927.7332	2011-06-21 12:43:46	5	o
812235.4206	186927.7148	2011-06-21 12:44:06	5	o
812235.3256	186927.6369	2011-06-21 12:44:26	5	o
812235.2009	186927.6192	2011-06-21 12:44:46	5	o
812235.0671	186927.5821	2011-06-21 12:45:06	5	o
812232.6415	186927.5028	2011-06-21 12:45:26	5	o
812232.1725	186927.5229	2011-06-21 12:45:46	5	o
812232.0797	186927.534	2011-06-21 12:46:06	5	o
812231.9128	186927.5437	2011-06-21 12:46:26	5	o
812231.7528	186927.5314	2011-06-21 12:46:46	5	o
812231.5347	186927.5659	2011-06-21 12:47:06	5	o
812231.3585	186927.6431	2011-06-21 12:47:26	5	f
812231.1994	186927.7565	2011-06-21 12:47:46	5	f
812229.4688	186928.9109	2011-06-21 12:48:06	5	f
812229.3956	186929.0351	2011-06-21 12:48:26	5	f
812227.1833	186929.405	2011-06-21 12:48:46	5	f
812226.8465	186929.2529	2011-06-21 12:49:06	5	f
812226.7427	186929.2926	2011-06-21 12:49:26	5	f
812226.6183	186929.3104	2011-06-21 12:49:46	5	f
812224.3209	186929.0409	2011-06-21 12:50:06	5	f
812223.888	186929.208	2011-06-21 12:50:26	5	f
812223.7442	186929.1918	2011-06-21 12:50:46	5	f
812222.494	186929.7003	2011-06-21 12:51:06	5	f
812222.0692	186929.5529	2011-06-21 12:51:26	5	f
812221.8816	186929.564	2011-06-21 12:51:46	5	f
812221.4376	186926.2301	2011-06-21 12:52:06	5	f
812222.5675	186924.893	2011-06-21 12:52:26	5	f
812223.2438	186926.6734	2011-06-21 12:52:46	5	f
812222.1688	186924.5251	2011-06-21 12:53:06	5	g
812208.5193	186918.8474	2011-06-21 12:53:26	5	s
812207.5732	186916.4901	2011-06-21 12:53:46	5	f
812207.3906	186916.4047	2011-06-21 12:54:06	5	f
812207.1525	186916.572	2011-06-21 12:54:26	5	f
812206.87	186915.7922	2011-06-21 12:54:46	5	f
812206.8858	186915.1086	2011-06-21 12:55:06	5	f
812206.667	186915.1609	2011-06-21 12:55:26	5	f
812206.669	186914.0264	2011-06-21 12:55:46	5	f
812206.2188	186913.9693	2011-06-21 12:56:06	5	f
812205.8732	186914.5621	2011-06-21 12:56:26	5	f
812207.1208	186912.8978	2011-06-21 12:56:46	5	f
812210.214	186917.5671	2011-06-21 12:57:06	5	f
812210.3019	186918.2966	2011-06-21 12:57:26	5	f
812209.8231	186918.7246	2011-06-21 12:57:46	5	g
812205.3991	186922.1807	2011-06-21 12:58:06	5	f
812205.7985	186923.7544	2011-06-21 12:58:26	5	f
812205.9831	186924.474	2011-06-21 12:58:46	5	f
812206.4688	186924.8216	2011-06-21 12:59:06	5	f
812205.9511	186925.2048	2011-06-21 12:59:26	5	f
812206.7775	186925.4444	2011-06-21 12:59:46	5	f
812213.0631	186924.7462	2011-06-21 13:00:06	5	f
812213.7453	186925.0451	2011-06-21 13:00:26	5	f
812213.3819	186925.1257	2011-06-21 13:00:46	5	f
812214.2123	186925.8359	2011-06-21 13:01:06	5	f
812214.3816	186925.7129	2011-06-21 13:01:26	5	f
812214.4101	186925.6861	2011-06-21 13:01:46	5	f
812214.4895	186925.6856	2011-06-21 13:02:06	5	f
812216.2333	186925.1322	2011-06-21 13:02:26	5	f
812217.164	186924.0451	2011-06-21 13:02:46	5	f
812217.2857	186923.6078	2011-06-21 13:03:06	5	f
812218.6262	186923.761	2011-06-21 13:03:26	5	g
812222.7235	186925.1021	2011-06-21 13:03:46	5	f
812223.1512	186925.5566	2011-06-21 13:04:06	5	f
812222.7622	186925.9722	2011-06-21 13:04:26	5	f
812223.614	186926.1203	2011-06-21 13:04:46	5	f
812223.9667	186926.7313	2011-06-21 13:05:06	5	f
812224.8539	186928.6149	2011-06-21 13:05:26	5	f
812225.139	186928.9999	2011-06-21 13:05:46	5	f
812225.2117	186929.3406	2011-06-21 13:06:06	5	f
812225.5894	186930.2784	2011-06-21 13:06:26	5	f
812224.8955	186929.8989	2011-06-21 13:06:46	5	f
812224.169	186929.9433	2011-06-21 13:07:06	5	f
812223.6991	186929.7731	2011-06-21 13:07:26	5	f
812222.2853	186929.4471	2011-06-21 13:07:46	5	f
812221.1422	186930.0172	2011-06-21 13:08:06	5	f
812220.9142	186930.5642	2011-06-21 13:08:26	5	f
812221.0753	186931.2129	2011-06-21 13:08:46	5	f
812220.2545	186932.3662	2011-06-21 13:09:06	5	f
812220.7098	186933.012	2011-06-21 13:09:26	5	f
812220.8909	186933.5268	2011-06-21 13:09:46	5	f
812218.3501	186935.1464	2011-06-21 13:10:06	5	f
812216.7212	186937.0498	2011-06-21 13:10:26	5	f
812216.148	186936.3898	2011-06-21 13:10:46	5	f
812215.7916	186936.4239	2011-06-21 13:11:06	5	f
812215.4361	186935.9374	2011-06-21 13:11:26	5	f
812215.2578	186936.0112	2011-06-21 13:11:46	5	f
812214.9859	186935.1461	2011-06-21 13:12:06	5	f
812214.3778	186935.3415	2011-06-21 13:12:26	5	f
812214.1021	186935.6632	2011-06-21 13:12:46	5	f
812213.4416	186935.226	2011-06-21 13:13:06	5	f
812212.9625	186934.8864	2011-06-21 13:13:26	5	f
812212.5227	186935.2879	2011-06-21 13:13:46	5	f
812211.6253	186937.0726	2011-06-21 13:14:06	5	f
812211.0738	186937.1788	2011-06-21 13:14:26	5	f
812211.325	186937.8084	2011-06-21 13:14:46	5	f
812210.7093	186937.8934	2011-06-21 13:15:06	5	f
812210.5295	186938.095	2011-06-21 13:15:26	5	f
812209.7138	186938.5889	2011-06-21 13:15:46	5	f
812209.702	186939.3738	2011-06-21 13:16:06	5	f
812210.3478	186939.5358	2011-06-21 13:16:26	5	f
812209.8831	186939.8674	2011-06-21 13:16:46	5	f
812213.1117	186940.3067	2011-06-21 13:17:06	5	f
812213.8432	186939.9289	2011-06-21 13:17:26	5	o
812213.9367	186940.049	2011-06-21 13:17:46	5	o
812216.333	186939.4666	2011-06-21 13:18:06	5	o
812219.409	186938.114	2011-06-21 13:18:26	5	f
812220.0778	186938.0175	2011-06-21 13:18:46	5	f
812221.2061	186938.6827	2011-06-21 13:19:06	5	f
812222.1778	186938.1009	2011-06-21 13:19:26	5	f
812222.8839	186938.0703	2011-06-21 13:19:46	5	f
812223.4089	186937.6351	2011-06-21 13:20:06	5	f
812223.8122	186938.3246	2011-06-21 13:20:26	5	f
812224.1453	186938.4098	2011-06-21 13:20:46	5	f
812224.3646	186938.3431	2011-06-21 13:21:06	5	f
812222.758	186942.1828	2011-06-21 13:21:26	5	g
812223.9308	186945.0198	2011-06-21 13:21:46	5	f
812224.6841	186945.6839	2011-06-21 13:22:06	5	f
812225.2408	186946.2042	2011-06-21 13:22:26	5	f
812225.9049	186946.3479	2011-06-21 13:22:46	5	f
812226.74	186947.0761	2011-06-21 13:23:06	5	f
812227.2687	186948.0203	2011-06-21 13:23:26	5	f
812227.4234	186947.7065	2011-06-21 13:23:46	5	f
812226.4489	186950.8256	2011-06-21 13:24:06	5	f
812225.5742	186950.4809	2011-06-21 13:24:26	5	f
812224.4975	186950.3626	2011-06-21 13:24:46	5	f
812223.7883	186949.8992	2011-06-21 13:25:06	5	f
812223.248	186947.494	2011-06-21 13:25:26	5	f
812221.4315	186945.2726	2011-06-21 13:25:46	5	f
812220.4779	186945.4969	2011-06-21 13:26:06	5	f
812220.4242	186944.792	2011-06-21 13:26:26	5	f
812218.9114	186943.6171	2011-06-21 13:26:46	5	f
812218.6643	186942.6149	2011-06-21 13:27:06	5	f
812219.4936	186939.5853	2011-06-21 13:27:26	5	o
812218.5525	186938.8745	2011-06-21 13:27:46	5	o
812217.7215	186937.2988	2011-06-21 13:28:06	5	s
812213.862	186939.2899	2011-06-21 13:28:26	5	s
812211.82	186938.4099	2011-06-21 13:28:46	5	g
812205.9087	186937.9245	2011-06-21 13:29:06	5	s
812204.9204	186934.7981	2011-06-21 13:29:26	5	g
812204.1372	186933.252	2011-06-21 13:29:46	5	s
812204.1886	186933.3105	2011-06-21 13:30:06	5	s
812209.2443	186930.2439	2011-06-21 13:30:26	5	g
812209.6319	186929.6725	2011-06-21 13:30:46	5	f
812210.2863	186929.5733	2011-06-21 13:31:06	5	f
812210.4412	186929.4687	2011-06-21 13:31:26	5	f
812210.5782	186929.3979	2011-06-21 13:31:46	5	f
812210.6828	186929.3338	2011-06-21 13:32:06	5	f
812210.8069	186929.2826	2011-06-21 13:32:26	5	f
812211.0684	186929.2095	2011-06-21 13:32:46	5	f
812211.3098	186929.2314	2011-06-21 13:33:06	5	f
812211.8854	186929.3052	2011-06-21 13:33:26	5	f
812212.5879	186929.3146	2011-06-21 13:33:46	5	f
812212.7956	186929.7691	2011-06-21 13:34:06	5	f
812216.572	186929.517	2011-06-21 13:34:26	5	f
812216.8722	186929.1728	2011-06-21 13:34:46	5	f
812217.7359	186929.3091	2011-06-21 13:35:06	5	f
812218.6618	186929.5867	2011-06-21 13:35:26	5	f
812219.3114	186929.642	2011-06-21 13:35:46	5	f
812220.9957	186929.5148	2011-06-21 13:36:06	5	f
812221.7045	186928.3341	2011-06-21 13:36:26	5	f
812223.1446	186919.9278	2011-06-21 13:36:46	5	f
812223.8063	186920.2026	2011-06-21 13:37:06	5	f
812224.3601	186919.6416	2011-06-21 13:37:26	5	s
812224.8295	186919.6549	2011-06-21 13:37:46	5	s
812224.5476	186919.9553	2011-06-21 13:38:06	5	s
812224.609	186919.7962	2011-06-21 13:38:26	5	s
812224.6014	186919.7748	2011-06-21 13:38:46	5	s
812224.5376	186919.7436	2011-06-21 13:39:06	5	s
812224.7231	186919.8536	2011-06-21 13:39:26	5	s
812224.6582	186919.8524	2011-06-21 13:39:46	5	s
812224.6403	186919.8195	2011-06-21 13:40:06	5	s
812224.6449	186919.7752	2011-06-21 13:40:26	5	s
812224.6092	186919.7261	2011-06-21 13:40:46	5	s
812224.6288	186919.7346	2011-06-21 13:41:06	5	s
812224.6196	186919.7342	2011-06-21 13:41:26	5	s
812224.5841	186919.7241	2011-06-21 13:41:46	5	s
812224.6068	186919.7093	2011-06-21 13:42:06	5	s
812224.601	186919.7225	2011-06-21 13:42:26	5	s
812224.6185	186919.7453	2011-06-21 13:42:46	5	s
812224.6196	186919.7565	2011-06-21 13:43:06	5	s
812224.6064	186919.7616	2011-06-21 13:43:26	5	s
812224.6107	186919.7706	2011-06-21 13:43:46	5	s
812224.5965	186919.7846	2011-06-21 13:44:06	5	s
812224.5823	186919.7974	2011-06-21 13:44:26	5	s
812224.5941	186919.809	2011-06-21 13:44:46	5	s
812224.579	186919.824	2011-06-21 13:45:06	5	s
812224.56	186919.8222	2011-06-21 13:45:26	5	s
812224.5703	186919.8115	2011-06-21 13:45:46	5	s
812224.541	186919.7771	2011-06-21 13:46:06	5	s
812223.5909	186919.0593	2011-06-21 13:46:26	5	s
812223.5459	186919.0143	2011-06-21 13:46:46	5	s
812223.5034	186919.0083	2011-06-21 13:47:06	5	s
812223.4723	186919.0239	2011-06-21 13:47:26	5	s
812223.4431	186919.0073	2011-06-21 13:47:46	5	s
812223.3974	186918.9601	2011-06-21 13:48:06	5	s
812223.3809	186918.9495	2011-06-21 13:48:26	5	s
812223.354	186918.933	2011-06-21 13:48:46	5	s
812223.1891	186919.3821	2011-06-21 13:49:06	5	s
812223.1226	186919.3196	2011-06-21 13:49:26	5	s
812223.0983	186919.2732	2011-06-21 13:49:46	5	s
812223.0868	186919.2082	2011-06-21 13:50:06	5	s
812223.0556	186919.1838	2011-06-21 13:50:26	5	s
812223.0598	186919.1517	2011-06-21 13:50:46	5	s
812223.2912	186918.8529	2011-06-21 13:51:06	5	s
812223.267	186918.8231	2011-06-21 13:51:26	5	s
812223.2662	186918.7819	2011-06-21 13:51:46	5	s
812223.2601	186918.7583	2011-06-21 13:52:06	5	s
812223.2402	186918.6964	2011-06-21 13:52:26	5	s
812223.2165	186918.6967	2011-06-21 13:52:46	5	s
812223.5906	186918.7889	2011-06-21 13:53:06	5	s
812223.5725	186918.7827	2011-06-21 13:53:26	5	s
812222.9742	186919.2832	2011-06-21 13:53:46	5	s
812222.9848	186919.2413	2011-06-21 13:54:06	5	s
812222.9487	186919.2256	2011-06-21 13:54:26	5	s
812223.2272	186919.3868	2011-06-21 13:54:46	5	s
812223.0778	186919.3981	2011-06-21 13:55:06	5	s
812223.1284	186919.1997	2011-06-21 13:55:26	5	s
812223.0967	186919.1875	2011-06-21 13:55:46	5	s
812223.082	186919.1736	2011-06-21 13:56:06	5	s
812223.071	186919.1599	2011-06-21 13:56:26	5	s
812223.4126	186919.2854	2011-06-21 13:56:46	5	s
812223.3481	186919.4433	2011-06-21 13:57:06	5	s
812223.3047	186919.4418	2011-06-21 13:57:26	5	s
812223.2589	186919.3957	2011-06-21 13:57:46	5	s
812223.302	186919.4105	2011-06-21 13:58:06	5	s
812223.3062	186919.3985	2011-06-21 13:58:26	5	s
812223.3665	186919.4217	2011-06-21 13:58:46	5	s
812223.3403	186919.3852	2011-06-21 13:59:06	5	s
812223.3526	186919.34	2011-06-21 13:59:26	5	s
812223.3611	186919.2936	2011-06-21 13:59:46	5	s
812223.3531	186919.2811	2011-06-21 14:00:06	5	s
812223.53	186919.3352	2011-06-21 14:00:26	5	s
812223.4973	186919.3085	2011-06-21 14:00:46	5	s
812223.7249	186919.3521	2011-06-21 14:01:06	5	s
812223.7744	186919.3561	2011-06-21 14:01:26	5	s
812223.9548	186919.2679	2011-06-21 14:01:46	5	s
812223.9523	186919.2089	2011-06-21 14:02:06	5	s
812223.9164	186919.1642	2011-06-21 14:02:26	5	s
812223.6264	186918.7713	2011-06-21 14:02:46	5	s
812223.6322	186918.757	2011-06-21 14:03:06	5	s
812223.5218	186918.3171	2011-06-21 14:03:26	5	s
812223.5285	186918.3418	2011-06-21 14:03:46	5	s
812223.7311	186918.3812	2011-06-21 14:04:06	5	o
812224.5629	186917.9313	2011-06-21 14:04:26	5	s
812225.1216	186916.307	2011-06-21 14:04:46	5	s
812224.1158	186916.7508	2011-06-21 14:05:06	5	s
812225.2655	186916.9006	2011-06-21 14:05:26	5	s
812226.5869	186920.6972	2011-06-21 14:05:46	5	s
812229.1225	186924.3301	2011-06-21 14:06:06	5	s
812229.4667	186924.834	2011-06-21 14:06:26	5	f
812229.4769	186924.8265	2011-06-21 14:06:46	5	f
812239.4106	186928.5048	2011-06-21 14:07:06	5	f
812241.5625	186927.6212	2011-06-21 14:07:26	5	f
812241.7432	186927.6098	2011-06-21 14:07:46	5	f
812241.7144	186927.6043	2011-06-21 14:08:06	5	f
812241.7321	186927.6416	2011-06-21 14:08:26	5	f
812241.7845	186927.6735	2011-06-21 14:08:46	5	f
812241.8558	186927.6872	2011-06-21 14:09:06	5	f
812244.3899	186926.8182	2011-06-21 14:09:26	5	f
812244.5523	186925.0375	2011-06-21 14:09:46	5	f
812244.8411	186925.1445	2011-06-21 14:10:06	5	f
812244.93	186925.1577	2011-06-21 14:10:26	5	f
812244.9485	186925.4331	2011-06-21 14:10:46	5	f
812244.4206	186926.7281	2011-06-21 14:11:06	5	f
812243.8051	186927.5605	2011-06-21 14:11:26	5	f
812243.5293	186928.553	2011-06-21 14:11:46	5	f
812244.4199	186930.0641	2011-06-21 14:12:06	5	f
812244.0784	186930.2377	2011-06-21 14:12:26	5	f
812243.8008	186930.0966	2011-06-21 14:12:46	5	f
812243.6708	186930.2066	2011-06-21 14:13:06	5	f
812243.198	186930.0975	2011-06-21 14:13:26	5	f
812243.3342	186930.5862	2011-06-21 14:13:46	5	f
812243.1049	186930.7416	2011-06-21 14:14:06	5	f
812242.857	186930.2801	2011-06-21 14:14:26	5	f
812242.6617	186931.1552	2011-06-21 14:14:46	5	f
812243.0141	186931.9453	2011-06-21 14:15:06	5	f
812242.4885	186931.7731	2011-06-21 14:15:26	5	f
812242.0313	186932.1941	2011-06-21 14:15:46	5	f
812239.6681	186932.5519	2011-06-21 14:16:06	5	f
812238.852	186932.84	2011-06-21 14:16:26	5	f
812237.0006	186931.9278	2011-06-21 14:16:46	5	f
812236.8318	186931.3245	2011-06-21 14:17:06	5	f
812236.5202	186931.5615	2011-06-21 14:17:26	5	f
812235.3445	186931.7567	2011-06-21 14:17:46	5	f
812232.3194	186932.2112	2011-06-21 14:18:06	5	o
812231.752	186932.0554	2011-06-21 14:18:26	5	f
812232.1415	186931.9935	2011-06-21 14:18:46	5	f
812229.0215	186932.6271	2011-06-21 14:19:06	5	f
812226.8077	186931.9835	2011-06-21 14:19:26	5	s
812226.9962	186931.9668	2011-06-21 14:19:46	5	s
812226.7968	186932.3335	2011-06-21 14:20:06	5	s
812226.8129	186932.3519	2011-06-21 14:20:26	5	s
812226.8154	186932.7135	2011-06-21 14:20:46	5	s
812225.8527	186932.785	2011-06-21 14:21:06	5	f
812225.7119	186932.6832	2011-06-21 14:21:26	5	f
812225.6258	186932.1385	2011-06-21 14:21:46	5	f
812223.7896	186931.8097	2011-06-21 14:22:06	5	f
812223.1892	186932.0265	2011-06-21 14:22:26	5	f
812223.0057	186931.9644	2011-06-21 14:22:46	5	f
812221.7706	186932.1553	2011-06-21 14:23:06	5	f
812221.4458	186931.7522	2011-06-21 14:23:26	5	f
812221.1997	186930.8725	2011-06-21 14:23:46	5	f
812220.918	186931.0827	2011-06-21 14:24:06	5	f
812220.8052	186931.2478	2011-06-21 14:24:26	5	s
812220.3817	186931.4497	2011-06-21 14:24:46	5	s
812220.4493	186932.7091	2011-06-21 14:25:06	5	s
812220.5096	186932.927	2011-06-21 14:25:26	5	s
812220.503	186932.9402	2011-06-21 14:25:46	5	s
812220.372	186932.8643	2011-06-21 14:26:06	5	s
812220.3373	186932.8742	2011-06-21 14:26:26	5	s
812220.2991	186932.874	2011-06-21 14:26:46	5	s
812220.2691	186932.8796	2011-06-21 14:27:06	5	s
812220.3063	186933.0366	2011-06-21 14:27:26	5	s
812220.3032	186933.0165	2011-06-21 14:27:46	5	s
812220.3281	186933.0908	2011-06-21 14:28:06	5	s
812220.3216	186933.1017	2011-06-21 14:28:26	5	s
812220.3084	186933.1079	2011-06-21 14:28:46	5	o
812220.2885	186933.1294	2011-06-21 14:29:06	5	o
812220.3471	186933.1793	2011-06-21 14:29:26	5	o
812220.3435	186933.1748	2011-06-21 14:29:46	5	o
812220.3471	186933.245	2011-06-21 14:30:06	5	o
812220.3455	186933.226	2011-06-21 14:30:26	5	o
812220.3183	186933.2584	2011-06-21 14:30:46	5	s
812220.2998	186933.2433	2011-06-21 14:31:06	5	s
812220.6108	186933.1965	2011-06-21 14:31:26	5	s
812220.5929	186933.1636	2011-06-21 14:31:46	5	s
812220.5801	186933.1565	2011-06-21 14:32:06	5	s
812220.5464	186933.1597	2011-06-21 14:32:26	5	s
812220.5733	186933.1785	2011-06-21 14:32:46	5	s
812220.5819	186933.1921	2011-06-21 14:33:06	5	s
812220.6182	186933.2679	2011-06-21 14:33:26	5	s
812220.6106	186933.2877	2011-06-21 14:33:46	5	s
812220.6921	186933.5309	2011-06-21 14:34:06	5	s
812220.7973	186933.6258	2011-06-21 14:34:26	5	s
812220.3473	186933.7567	2011-06-21 14:34:46	5	s
812219.9169	186933.9161	2011-06-21 14:35:06	5	o
812219.8295	186934.0965	2011-06-21 14:35:26	5	o
812220.122	186934.1213	2011-06-21 14:35:46	5	o
812220.1325	186934.1273	2011-06-21 14:36:06	5	o
812220.4332	186934.5873	2011-06-21 14:36:26	5	o
812220.4035	186934.5629	2011-06-21 14:36:46	5	s
812220.3481	186934.5087	2011-06-21 14:37:06	5	s
812220.3652	186934.4792	2011-06-21 14:37:26	5	s
812220.3364	186934.4293	2011-06-21 14:37:46	5	s
812220.3054	186934.3993	2011-06-21 14:38:06	5	s
812220.3136	186934.3183	2011-06-21 14:38:26	5	s
812220.3015	186934.3135	2011-06-21 14:38:46	5	s
812220.2939	186934.291	2011-06-21 14:39:06	5	s
812220.2904	186934.2619	2011-06-21 14:39:26	5	s
812220.3079	186934.2848	2011-06-21 14:39:46	5	s
812220.2627	186934.3755	2011-06-21 14:40:06	5	s
812220.2685	186934.3824	2011-06-21 14:40:26	5	s
812220.2707	186934.3647	2011-06-21 14:40:46	5	s
812220.2911	186934.3287	2011-06-21 14:41:06	5	s
812220.2741	186934.2902	2011-06-21 14:41:26	5	s
812220.293	186934.2731	2011-06-21 14:41:46	5	s
812220.2835	186934.285	2011-06-21 14:42:06	5	s
812220.309	186934.3415	2011-06-21 14:42:26	5	s
812220.2883	186934.2996	2011-06-21 14:42:46	5	s
812220.296	186934.2977	2011-06-21 14:43:06	5	s
812220.3198	186934.3163	2011-06-21 14:43:26	5	s
812220.3477	186934.3463	2011-06-21 14:43:46	5	s
812220.4042	186934.3483	2011-06-21 14:44:06	5	s
812220.433	186934.3771	2011-06-21 14:44:26	5	o
812220.4539	186934.4123	2011-06-21 14:44:46	5	o
812220.4538	186934.4134	2011-06-21 14:45:06	5	o
812220.4774	186934.4176	2011-06-21 14:45:26	5	o
812220.5113	186934.4522	2011-06-21 14:45:46	5	s
812220.5078	186934.4431	2011-06-21 14:46:06	5	s
812220.5156	186934.459	2011-06-21 14:46:26	5	s
812220.513	186934.4889	2011-06-21 14:46:46	5	s
812220.5257	186934.4972	2011-06-21 14:47:06	5	s
812220.5328	186934.4919	2011-06-21 14:47:26	5	s
812220.5415	186934.4844	2011-06-21 14:47:46	5	s
812220.5133	186934.4812	2011-06-21 14:48:06	5	s
812220.526	186934.4683	2011-06-21 14:48:26	5	s
812220.5087	186934.5021	2011-06-21 14:48:46	5	s
812220.4952	186934.5384	2011-06-21 14:49:06	5	s
812220.4967	186934.5607	2011-06-21 14:49:26	5	s
812220.4748	186934.5766	2011-06-21 14:49:46	5	s
812220.4817	186934.5757	2011-06-21 14:50:06	5	s
812220.4691	186934.5641	2011-06-21 14:50:26	5	s
812220.5219	186934.5827	2011-06-21 14:50:46	5	s
812220.5812	186934.6137	2011-06-21 14:51:06	5	s
812220.5967	186934.6276	2011-06-21 14:51:26	5	s
812220.6236	186934.6664	2011-06-21 14:51:46	5	s
812219.0198	186934.8298	2011-06-21 14:52:06	5	s
812218.9942	186934.2371	2011-06-21 14:52:26	5	s
812218.7378	186934.2302	2011-06-21 14:52:46	5	s
812218.8105	186933.6443	2011-06-21 14:53:06	5	s
812218.8109	186933.591	2011-06-21 14:53:26	5	s
812218.8476	186933.5678	2011-06-21 14:53:46	5	s
812218.8789	186933.5255	2011-06-21 14:54:06	5	s
812218.9154	186933.4868	2011-06-21 14:54:26	5	s
812218.9262	186933.4604	2011-06-21 14:54:46	5	s
812218.9245	186933.3814	2011-06-21 14:55:06	5	s
812218.9379	186933.3463	2011-06-21 14:55:26	5	s
812218.9752	186933.2864	2011-06-21 14:55:46	5	s
812218.9904	186933.2247	2011-06-21 14:56:06	5	s
812219.0185	186933.1856	2011-06-21 14:56:26	5	s
812219.0393	186933.1374	2011-06-21 14:56:46	5	s
812219.0728	186933.0963	2011-06-21 14:57:06	5	s
812219.1505	186933.1024	2011-06-21 14:57:26	5	s
812219.1715	186933.1132	2011-06-21 14:57:46	5	s
812219.8918	186932.6426	2011-06-21 14:58:06	5	s
812215.8324	186932.344	2011-06-21 14:58:26	5	s
812210.5706	186930.1952	2011-06-21 14:58:46	5	g
812210.5618	186929.473	2011-06-21 14:59:06	5	g
812210.5077	186929.5111	2011-06-21 14:59:26	5	s
812210.4536	186929.5937	2011-06-21 14:59:46	5	s
812200.6446	186932.3728	2011-06-21 15:00:06	5	f
812200.0787	186932.7999	2011-06-21 15:00:26	5	o
812200.0268	186932.7769	2011-06-21 15:00:46	5	o
812197.7562	186932.5496	2011-06-21 15:01:06	5	o
812197.7068	186932.5412	2011-06-21 15:01:26	5	o
812197.611	186932.5923	2011-06-21 15:01:46	5	o
812186.6889	186935.0939	2011-06-21 15:02:06	5	o
812186.6786	186935.3438	2011-06-21 15:02:26	5	o
812186.7078	186935.4227	2011-06-21 15:02:46	5	o
812186.7291	186935.4479	2011-06-21 15:03:06	5	o
812186.7603	186935.5603	2011-06-21 15:03:26	5	o
812185.7904	186934.6682	2011-06-21 15:03:46	5	o
812184.9039	186934.7236	2011-06-21 15:04:06	5	o
812183.9139	186935.0467	2011-06-21 15:04:26	5	o
812183.9376	186935.2388	2011-06-21 15:04:46	5	o
812183.5195	186936.5844	2011-06-21 15:05:06	5	o
661253.9404	184835.5652	2011-06-28 10:04:17	6	o
661254.2677	184835.0616	2011-06-28 10:04:37	6	o
661254.5025	184834.7172	2011-06-28 10:04:57	6	o
661253.9336	184834.0688	2011-06-28 10:05:17	6	o
661254.2858	184833.9567	2011-06-28 10:05:37	6	o
661254.1166	184833.4147	2011-06-28 10:05:57	6	o
661254.7016	184833.2306	2011-06-28 10:06:17	6	o
661255.6088	184833.9369	2011-06-28 10:06:37	6	o
661255.862	184832.6844	2011-06-28 10:06:57	6	o
661261.0259	184833.85	2011-06-28 10:07:17	6	o
661262.076	184834.0853	2011-06-28 10:07:37	6	o
661264.5586	184833.7494	2011-06-28 10:07:57	6	o
661265.4627	184833.3328	2011-06-28 10:08:17	6	o
661266.8045	184832.8129	2011-06-28 10:08:37	6	o
661267.5943	184832.6109	2011-06-28 10:08:57	6	o
661267.0937	184831.6274	2011-06-28 10:09:17	6	f
661266.3047	184831.387	2011-06-28 10:09:37	6	f
661266.5836	184829.5644	2011-06-28 10:09:57	6	f
661267.361	184829.6746	2011-06-28 10:10:17	6	f
661267.6985	184829.8804	2011-06-28 10:10:37	6	f
661268.9044	184829.2902	2011-06-28 10:10:57	6	f
661269.3117	184828.8797	2011-06-28 10:11:17	6	f
661269.2967	184827.9579	2011-06-28 10:11:37	6	f
661269.263	184827.8186	2011-06-28 10:11:57	6	f
661270.1835	184828.863	2011-06-28 10:12:17	6	f
661271.6341	184830.2431	2011-06-28 10:12:37	6	f
661272.514	184830.2565	2011-06-28 10:12:57	6	f
661272.266	184829.7314	2011-06-28 10:13:17	6	f
661272.7679	184828.5648	2011-06-28 10:13:37	6	f
661273.3198	184828.3381	2011-06-28 10:13:57	6	f
661274.2565	184827.9463	2011-06-28 10:14:17	6	f
661274.3712	184827.0325	2011-06-28 10:14:37	6	f
661275.0374	184826.9682	2011-06-28 10:14:57	6	f
661275.61	184825.163	2011-06-28 10:15:17	6	f
661276.0639	184824.3683	2011-06-28 10:15:37	6	f
661275.534	184822.4441	2011-06-28 10:15:57	6	f
661274.6499	184821.6512	2011-06-28 10:16:17	6	f
661275.7715	184819.5226	2011-06-28 10:16:37	6	f
661276.9957	184819.2338	2011-06-28 10:16:57	6	f
661281.0071	184818.381	2011-06-28 10:17:17	6	g
661286.531	184820.9857	2011-06-28 10:17:37	6	s
661286.3224	184821.0825	2011-06-28 10:17:57	6	s
661290.0107	184824.1286	2011-06-28 10:18:17	6	s
661295.7966	184825.8843	2011-06-28 10:18:37	6	f
661297.1903	184825.9686	2011-06-28 10:18:57	6	f
661299.0201	184827.1413	2011-06-28 10:19:17	6	f
661299.7143	184827.3263	2011-06-28 10:19:37	6	f
661300.4509	184827.2415	2011-06-28 10:19:57	6	f
661301.1413	184827.4309	2011-06-28 10:20:17	6	f
661301.5292	184826.8201	2011-06-28 10:20:37	6	f
661301.1529	184826.2226	2011-06-28 10:20:57	6	f
661300.7687	184826.1686	2011-06-28 10:21:17	6	f
661300.6816	184826.1811	2011-06-28 10:21:37	6	f
661299.8013	184825.684	2011-06-28 10:21:57	6	f
661299.3613	184825.6395	2011-06-28 10:22:17	6	f
661300.5839	184823.7976	2011-06-28 10:22:37	6	g
661297.7146	184815.3079	2011-06-28 10:22:57	6	s
661294.669	184810.7653	2011-06-28 10:23:17	6	g
661296.7176	184804.2047	2011-06-28 10:23:37	6	s
661297.1349	184804.1534	2011-06-28 10:23:57	6	s
661296.6098	184803.4799	2011-06-28 10:24:17	6	s
661296.9621	184803.5124	2011-06-28 10:24:37	6	s
661298.2028	184803.8497	2011-06-28 10:24:57	6	s
661296.5349	184802.2162	2011-06-28 10:25:17	6	s
661296.3721	184802.1612	2011-06-28 10:25:37	6	s
661295.5476	184801.7369	2011-06-28 10:25:57	6	s
661294.8703	184799.5932	2011-06-28 10:26:17	6	g
661289.8703	184798.825	2011-06-28 10:26:37	6	f
661289.7364	184798.8637	2011-06-28 10:26:57	6	f
661288.8561	184798.8068	2011-06-28 10:27:17	6	f
661284.2439	184796.6162	2011-06-28 10:27:37	6	g
661285.5578	184791.8092	2011-06-28 10:27:57	6	o
661286.2347	184792.0462	2011-06-28 10:28:17	6	o
661286.5034	184792.3436	2011-06-28 10:28:37	6	o
661283.6822	184787.6576	2011-06-28 10:28:57	6	f
661283.1798	184787.9738	2011-06-28 10:29:17	6	f
661281.5124	184786.4414	2011-06-28 10:29:37	6	f
661277.7894	184780.44	2011-06-28 10:29:57	6	f
661277.1508	184779.5929	2011-06-28 10:30:17	6	f
661275.5001	184776.8823	2011-06-28 10:30:37	6	f
661274.8027	184776.3415	2011-06-28 10:30:57	6	f
661274.7922	184776.1702	2011-06-28 10:31:17	6	f
661274.3341	184775.663	2011-06-28 10:31:37	6	f
661273.4411	184775.207	2011-06-28 10:31:57	6	f
661273.1377	184774.8692	2011-06-28 10:32:17	6	f
661273.129	184774.4511	2011-06-28 10:32:37	6	f
661272.5629	184774.5065	2011-06-28 10:32:57	6	f
661270.2293	184772.3625	2011-06-28 10:33:17	6	f
661267.748	184770.0436	2011-06-28 10:33:37	6	f
661266.9767	184763.8789	2011-06-28 10:33:57	6	f
661263.9236	184754.3212	2011-06-28 10:34:17	6	g
661261.8811	184749.6899	2011-06-28 10:34:37	6	f
661262.621	184749.6619	2011-06-28 10:34:57	6	f
661262.9236	184749.4037	2011-06-28 10:35:17	6	f
661262.8721	184749.2187	2011-06-28 10:35:37	6	f
661262.8281	184749.4961	2011-06-28 10:35:57	6	f
661267.3373	184745.4933	2011-06-28 10:36:17	6	s
661268.1515	184745.5083	2011-06-28 10:36:37	6	s
661268.3841	184744.4089	2011-06-28 10:36:57	6	f
661268.3921	184742.2156	2011-06-28 10:37:17	6	f
661269.0982	184741.827	2011-06-28 10:37:37	6	f
661269.2107	184741.8748	2011-06-28 10:37:57	6	f
661269.6676	184741.904	2011-06-28 10:38:17	6	f
661270.0176	184740.897	2011-06-28 10:38:37	6	f
661270.2792	184739.6523	2011-06-28 10:38:57	6	f
661270.6384	184738.6354	2011-06-28 10:39:17	6	f
661270.7921	184738.5336	2011-06-28 10:39:37	6	f
661270.5595	184738.1387	2011-06-28 10:39:57	6	f
661270.5803	184737.602	2011-06-28 10:40:17	6	f
661270.8997	184737.1861	2011-06-28 10:40:37	6	f
661271.0855	184737.1547	2011-06-28 10:40:57	6	f
661274.2418	184739.0836	2011-06-28 10:41:17	6	s
661273.1117	184747.9326	2011-06-28 10:41:37	6	g
661268.7675	184752.5241	2011-06-28 10:41:57	6	g
661261.2569	184753.9326	2011-06-28 10:42:17	6	s
661261.4958	184754.0818	2011-06-28 10:42:37	6	s
661261.3138	184759.5586	2011-06-28 10:42:57	6	f
661261.604	184760.1419	2011-06-28 10:43:17	6	f
661262.4252	184760.5294	2011-06-28 10:43:37	6	f
661262.4195	184760.5605	2011-06-28 10:43:57	6	f
661262.0899	184761.7433	2011-06-28 10:44:17	6	f
661263.0762	184762.2548	2011-06-28 10:44:37	6	f
661263.1704	184762.1468	2011-06-28 10:44:57	6	f
661263.2531	184763.0137	2011-06-28 10:45:17	6	f
661263.2994	184763.5678	2011-06-28 10:45:37	6	f
661263.5137	184763.4322	2011-06-28 10:45:57	6	f
661263.7522	184764.1461	2011-06-28 10:46:17	6	f
661263.6928	184764.5769	2011-06-28 10:46:37	6	f
661263.2925	184765.6556	2011-06-28 10:46:57	6	f
661263.2726	184765.7377	2011-06-28 10:47:17	6	f
661263.0253	184766.4066	2011-06-28 10:47:37	6	f
661266.1803	184769.0604	2011-06-28 10:47:57	6	f
661266.4776	184768.7266	2011-06-28 10:48:17	6	f
661266.9139	184769.7227	2011-06-28 10:48:37	6	f
661266.8269	184769.4984	2011-06-28 10:48:57	6	f
661267.9119	184770.5801	2011-06-28 10:49:17	6	g
661273.0505	184767.6509	2011-06-28 10:49:37	6	f
661275.4687	184768.0903	2011-06-28 10:49:57	6	f
661275.9718	184768.2322	2011-06-28 10:50:17	6	f
661276.417	184768.2824	2011-06-28 10:50:37	6	f
661276.8281	184768.2377	2011-06-28 10:50:57	6	f
661278.0199	184767.983	2011-06-28 10:51:17	6	f
661278.8901	184768.5745	2011-06-28 10:51:37	6	f
661278.784	184768.0564	2011-06-28 10:51:57	6	f
661279.5236	184767.7516	2011-06-28 10:52:17	6	f
661280.2014	184767.6107	2011-06-28 10:52:37	6	f
661280.5231	184767.7185	2011-06-28 10:52:57	6	f
661279.1923	184765.448	2011-06-28 10:53:17	6	f
661280.2621	184764.6618	2011-06-28 10:53:37	6	f
661281.0848	184765.265	2011-06-28 10:53:57	6	f
661283.0428	184764.3545	2011-06-28 10:54:17	6	f
661282.8387	184764.3814	2011-06-28 10:54:37	6	f
661283.2241	184764.4631	2011-06-28 10:54:57	6	f
661282.8303	184763.9344	2011-06-28 10:55:17	6	f
661283.1196	184763.7883	2011-06-28 10:55:37	6	f
661285.5717	184762.9974	2011-06-28 10:55:57	6	f
661286.2984	184762.9192	2011-06-28 10:56:17	6	f
661288.2554	184762.5457	2011-06-28 10:56:37	6	f
661287.6813	184763.2336	2011-06-28 10:56:57	6	f
661287.9379	184763.3663	2011-06-28 10:57:17	6	f
661289.3799	184762.9774	2011-06-28 10:57:37	6	f
661290.2293	184761.9455	2011-06-28 10:57:57	6	f
661303.2127	184757.6247	2011-06-28 10:58:17	6	s
661306.2979	184756.8058	2011-06-28 10:58:37	6	s
661308.3618	184761.0571	2011-06-28 10:58:57	6	s
661308.6314	184761.5646	2011-06-28 10:59:17	6	o
661308.6175	184761.2843	2011-06-28 10:59:37	6	o
661311.5164	184761.2117	2011-06-28 10:59:57	6	f
661311.922	184761.6305	2011-06-28 11:00:17	6	f
661313.4398	184759.805	2011-06-28 11:00:37	6	f
661313.0872	184759.3534	2011-06-28 11:00:57	6	f
661313.1938	184759.1555	2011-06-28 11:01:17	6	f
661311.0638	184758.4533	2011-06-28 11:01:37	6	f
661311.1642	184757.9563	2011-06-28 11:01:57	6	f
661312.8404	184757.1352	2011-06-28 11:02:17	6	f
661313.6627	184756.9668	2011-06-28 11:02:37	6	f
661313.3958	184756.0491	2011-06-28 11:02:57	6	f
661314.9011	184755.9567	2011-06-28 11:03:17	6	f
661315.3159	184755.0337	2011-06-28 11:03:37	6	f
661315.5816	184754.8797	2011-06-28 11:03:57	6	f
661316.0223	184754.7708	2011-06-28 11:04:17	6	f
661317.0372	184754.2765	2011-06-28 11:04:37	6	f
661316.2586	184753.3858	2011-06-28 11:04:57	6	f
661318.3251	184752.8422	2011-06-28 11:05:17	6	f
661318.2215	184754.2308	2011-06-28 11:05:37	6	f
661320.8425	184754.0964	2011-06-28 11:05:57	6	f
661321.7393	184754.1	2011-06-28 11:06:17	6	f
661321.92	184754.2664	2011-06-28 11:06:37	6	f
661321.9911	184754.2627	2011-06-28 11:06:57	6	f
661326.5945	184755.8996	2011-06-28 11:07:17	6	f
661326.8293	184755.7742	2011-06-28 11:07:37	6	f
661326.6435	184755.5065	2011-06-28 11:07:57	6	f
661326.7578	184755.5255	2011-06-28 11:08:17	6	f
661326.9462	184755.4685	2011-06-28 11:08:37	6	f
661329.3715	184755.5812	2011-06-28 11:08:57	6	f
661332.2406	184755.7351	2011-06-28 11:09:17	6	f
661335.1009	184760.1846	2011-06-28 11:09:37	6	s
661337.0374	184762.7192	2011-06-28 11:09:57	6	f
661337.3823	184762.9495	2011-06-28 11:10:17	6	f
661337.4273	184762.9533	2011-06-28 11:10:37	6	f
661338.2067	184763.6862	2011-06-28 11:10:57	6	o
661338.9373	184765.4602	2011-06-28 11:11:17	6	f
661339.0075	184765.4631	2011-06-28 11:11:37	6	f
661340.1481	184773.565	2011-06-28 11:11:57	6	g
661346.855	184791.0191	2011-06-28 11:12:17	6	s
661346.6987	184793.5278	2011-06-28 11:12:37	6	s
661347.2303	184794.019	2011-06-28 11:12:57	6	s
661347.1913	184793.8763	2011-06-28 11:13:17	6	s
661347.2803	184793.9862	2011-06-28 11:13:37	6	s
661347.3112	184794.0977	2011-06-28 11:13:57	6	s
661347.2714	184794.2507	2011-06-28 11:14:17	6	s
661347.7166	184795.3492	2011-06-28 11:14:37	6	s
661347.8206	184796.3042	2011-06-28 11:14:57	6	s
661340.5941	184782.4846	2011-06-28 11:15:17	6	g
661338.3558	184782.0759	2011-06-28 11:15:37	6	f
661329.0347	184788.2607	2011-06-28 11:15:57	6	o
661329.0876	184788.5347	2011-06-28 11:16:17	6	f
661329.6699	184788.6886	2011-06-28 11:16:37	6	f
661329.9648	184788.7394	2011-06-28 11:16:57	6	f
661327.528	184789.5938	2011-06-28 11:17:17	6	f
661325.7026	184790.2344	2011-06-28 11:17:37	6	f
661323.2809	184790.8088	2011-06-28 11:17:57	6	f
661320.7685	184788.245	2011-06-28 11:18:17	6	f
661321.0231	184783.8029	2011-06-28 11:18:37	6	f
661305.7876	184791.4547	2011-06-28 11:18:57	6	f
661304.2743	184789.268	2011-06-28 11:19:17	6	f
661297.558	184788.2376	2011-06-28 11:19:37	6	g
661276.892	184780.3441	2011-06-28 11:19:57	6	g
661269.436	184771.9386	2011-06-28 11:20:17	6	g
661267.1809	184768.5492	2011-06-28 11:20:37	6	g
661267.0653	184768.7315	2011-06-28 11:20:57	6	g
661266.9995	184768.6719	2011-06-28 11:21:17	6	g
661266.9924	184768.6207	2011-06-28 11:21:37	6	f
661266.9265	184768.4888	2011-06-28 11:21:57	6	f
661262.9699	184756.8262	2011-06-28 11:22:17	6	f
661261.9517	184756.0709	2011-06-28 11:22:37	6	f
661272.7021	184749.0991	2011-06-28 11:22:57	6	g
661273.031	184749.4871	2011-06-28 11:23:17	6	s
661272.3007	184748.9471	2011-06-28 11:23:37	6	f
661272.3199	184748.8561	2011-06-28 11:23:57	6	f
661272.1185	184748.5539	2011-06-28 11:24:17	6	f
661269.7495	184742.9999	2011-06-28 11:24:37	6	g
661268.6559	184735.8224	2011-06-28 11:24:57	6	f
661269.0008	184734.7164	2011-06-28 11:25:17	6	f
661266.4852	184725.2931	2011-06-28 11:25:37	6	f
661266.6096	184724.8408	2011-06-28 11:25:57	6	f
661266.2522	184724.0378	2011-06-28 11:26:17	6	f
661266.4095	184723.8071	2011-06-28 11:26:37	6	f
661267.6183	184722.7166	2011-06-28 11:26:57	6	f
661267.9271	184722.4518	2011-06-28 11:27:17	6	f
661269.5386	184723.2521	2011-06-28 11:27:37	6	s
661269.8006	184724.0552	2011-06-28 11:27:57	6	s
661270.5774	184729.3739	2011-06-28 11:28:17	6	s
661269.0818	184725.5254	2011-06-28 11:28:37	6	s
661268.9294	184722.6633	2011-06-28 11:28:57	6	g
661264.8981	184718.0739	2011-06-28 11:29:17	6	f
661265.7353	184717.8568	2011-06-28 11:29:37	6	f
661261.8414	184722.9688	2011-06-28 11:29:57	6	g
661258.9724	184733.4032	2011-06-28 11:30:17	6	s
661256.9958	184753.829	2011-06-28 11:30:37	6	s
661258.3972	184762.8518	2011-06-28 11:30:57	6	g
661256.7132	184769.8152	2011-06-28 11:31:17	6	f
661256.7678	184770.0803	2011-06-28 11:31:37	6	f
661256.3489	184770.2161	2011-06-28 11:31:57	6	f
661256.3702	184770.2241	2011-06-28 11:32:17	6	f
661256.5267	184770.437	2011-06-28 11:32:37	6	f
661257.5495	184770.1406	2011-06-28 11:32:57	6	f
661257.6873	184770.9958	2011-06-28 11:33:17	6	f
661257.6017	184771.6097	2011-06-28 11:33:37	6	f
661256.9397	184772.151	2011-06-28 11:33:57	6	f
661257.9763	184773.4891	2011-06-28 11:34:17	6	s
661257.9775	184773.966	2011-06-28 11:34:37	6	s
661259.0584	184774.3328	2011-06-28 11:34:57	6	f
661259.1562	184772.7574	2011-06-28 11:35:17	6	f
661258.8553	184773.0667	2011-06-28 11:35:37	6	s
661258.7325	184771.4945	2011-06-28 11:35:57	6	f
661259.652	184771.2227	2011-06-28 11:36:17	6	f
661259.0538	184769.9347	2011-06-28 11:36:37	6	f
661258.3874	184769.4899	2011-06-28 11:36:57	6	f
661257.8187	184768.7481	2011-06-28 11:37:17	6	f
661257.8502	184768.1258	2011-06-28 11:37:37	6	f
661260.5039	184769.2692	2011-06-28 11:37:57	6	f
661261.6048	184769.5472	2011-06-28 11:38:17	6	f
661262.2009	184768.8007	2011-06-28 11:38:37	6	f
661262.7449	184767.8557	2011-06-28 11:38:57	6	f
661263.3967	184767.63	2011-06-28 11:39:17	6	f
661263.132	184767.2482	2011-06-28 11:39:37	6	f
661263.94	184769.4377	2011-06-28 11:39:57	6	f
661265.9491	184769.6506	2011-06-28 11:40:17	6	f
661266.3919	184770.0865	2011-06-28 11:40:37	6	f
661266.5065	184770.7502	2011-06-28 11:40:57	6	f
661266.5339	184770.8317	2011-06-28 11:41:17	6	f
661266.6207	184771.2973	2011-06-28 11:41:37	6	f
661266.549	184771.8179	2011-06-28 11:41:57	6	f
661267.1126	184772.384	2011-06-28 11:42:17	6	f
661267.6314	184773.3032	2011-06-28 11:42:37	6	f
661268.2143	184773.4036	2011-06-28 11:42:57	6	f
661268.3599	184774.1645	2011-06-28 11:43:17	6	f
661270.0372	184775.9204	2011-06-28 11:43:37	6	s
661270.4354	184775.4964	2011-06-28 11:43:57	6	s
661270.5574	184775.0585	2011-06-28 11:44:17	6	s
661270.7811	184775.2065	2011-06-28 11:44:37	6	s
661270.7896	184774.8941	2011-06-28 11:44:57	6	s
661270.4045	184774.3432	2011-06-28 11:45:17	6	s
661260.1157	184770.9617	2011-06-28 11:45:37	6	s
661260.6399	184771.6508	2011-06-28 11:45:57	6	s
661260.2116	184769.8643	2011-06-28 11:46:17	6	g
661253.5455	184774.3065	2011-06-28 11:46:37	6	s
661255.555	184770.9696	2011-06-28 11:46:57	6	o
661255.4802	184771.4857	2011-06-28 11:47:17	6	s
661255.5706	184771.0842	2011-06-28 11:47:37	6	s
661256.4146	184771.4052	2011-06-28 11:47:57	6	s
661256.4344	184770.9596	2011-06-28 11:48:17	6	s
661256.9321	184772.0731	2011-06-28 11:48:37	6	s
661256.4596	184771.0311	2011-06-28 11:48:57	6	s
661258.3754	184771.6321	2011-06-28 11:49:17	6	s
661261.0265	184771.1656	2011-06-28 11:49:37	6	s
661261.7178	184771.4817	2011-06-28 11:49:57	6	o
661264.32	184773.1793	2011-06-28 11:50:17	6	g
661271.9501	184780.5348	2011-06-28 11:50:37	6	s
661278.3362	184786.8336	2011-06-28 11:50:57	6	f
661278.4448	184787.4095	2011-06-28 11:51:17	6	f
661278.4959	184787.3433	2011-06-28 11:51:37	6	f
661278.1068	184788.0653	2011-06-28 11:51:57	6	f
661283.6853	184801.978	2011-06-28 11:52:17	6	g
661292.2043	184809.0636	2011-06-28 11:52:37	6	s
661293.5475	184810.1179	2011-06-28 11:52:57	6	s
661299.4988	184814.5957	2011-06-28 11:53:17	6	g
661300.0679	184815.3698	2011-06-28 11:53:37	6	g
661300.2973	184815.2576	2011-06-28 11:53:57	6	g
661300.2089	184815.1633	2011-06-28 11:54:17	6	g
661301.492	184815.8346	2011-06-28 11:54:37	6	g
661301.0219	184815.155	2011-06-28 11:54:57	6	g
661300.9273	184815.0728	2011-06-28 11:55:17	6	g
661300.1541	184816.1922	2011-06-28 11:55:37	6	s
661300.4304	184816.7198	2011-06-28 11:55:57	6	s
661300.5328	184815.9549	2011-06-28 11:56:17	6	s
661296.8054	184814.0457	2011-06-28 11:56:37	6	s
661296.4802	184813.7522	2011-06-28 11:56:57	6	s
661296.4263	184813.875	2011-06-28 11:57:17	6	s
661296.2456	184812.6692	2011-06-28 11:57:37	6	s
661300.0532	184816.5069	2011-06-28 11:57:57	6	s
661301.8407	184816.9588	2011-06-28 11:58:17	6	g
661307.9862	184817.6031	2011-06-28 11:58:37	6	s
661302.974	184818.8392	2011-06-28 11:58:57	6	g
661294.7717	184813.6346	2011-06-28 11:59:17	6	f
661294.354	184814.174	2011-06-28 11:59:37	6	f
661293.6685	184814.4805	2011-06-28 11:59:57	6	f
661295.3331	184819.4926	2011-06-28 12:00:17	6	g
661300.839	184824.1526	2011-06-28 12:00:37	6	f
661301.2136	184824.5367	2011-06-28 12:00:57	6	f
661301.5061	184824.1484	2011-06-28 12:01:17	6	f
661302.1755	184823.9295	2011-06-28 12:01:37	6	f
661303.8116	184824.3331	2011-06-28 12:01:57	6	f
661304.3061	184824.6395	2011-06-28 12:02:17	6	f
661304.5466	184824.8632	2011-06-28 12:02:37	6	f
661305.1684	184824.5116	2011-06-28 12:02:57	6	f
661305.7463	184825.0311	2011-06-28 12:03:17	6	f
661306.6483	184824.8914	2011-06-28 12:03:37	6	f
661307.1879	184824.8991	2011-06-28 12:03:57	6	f
661307.5644	184825.1776	2011-06-28 12:04:17	6	f
661307.6145	184826.2453	2011-06-28 12:04:37	6	f
661307.9216	184826.8155	2011-06-28 12:04:57	6	f
661307.8353	184828.1687	2011-06-28 12:05:17	6	f
661308.4022	184828.2601	2011-06-28 12:05:37	6	f
661309.5758	184829.4083	2011-06-28 12:05:57	6	o
661304.3983	184828.0913	2011-06-28 12:06:17	6	f
661304.4557	184827.9251	2011-06-28 12:06:37	6	f
661304.0091	184828.1551	2011-06-28 12:06:57	6	f
661302.8253	184828.3787	2011-06-28 12:07:17	6	f
661299.9581	184829.7535	2011-06-28 12:07:37	6	g
661304.1855	184830.7573	2011-06-28 12:07:57	6	f
661303.7917	184829.7149	2011-06-28 12:08:17	6	f
661304.2495	184829.5083	2011-06-28 12:08:37	6	f
661303.3395	184828.9265	2011-06-28 12:08:57	6	f
661302.6398	184828.7559	2011-06-28 12:09:17	6	o
661288.6273	184830.7982	2011-06-28 12:09:37	6	o
661287.9206	184830.3407	2011-06-28 12:09:57	6	o
661287.7752	184830.3781	2011-06-28 12:10:17	6	o
661287.0465	184830.3529	2011-06-28 12:10:37	6	o
661286.478	184829.8212	2011-06-28 12:10:57	6	o
661286.3021	184829.8494	2011-06-28 12:11:17	6	o
661286.1344	184830.358	2011-06-28 12:11:37	6	o
661285.5416	184829.7316	2011-06-28 12:11:57	6	o
661285.1314	184829.3116	2011-06-28 12:12:17	6	o
661284.5741	184828.5833	2011-06-28 12:12:37	6	o
661284.0414	184828.4989	2011-06-28 12:12:57	6	o
661282.1538	184828.4218	2011-06-28 12:13:17	6	o
661279.6237	184828.3325	2011-06-28 12:13:37	6	o
661279.5025	184828.4703	2011-06-28 12:13:57	6	o
661274.1381	184828.4076	2011-06-28 12:14:17	6	o
661266.5982	184829.8502	2011-06-28 12:14:37	6	o
661266.4695	184829.5999	2011-06-28 12:14:57	6	o
661265.9914	184831.7173	2011-06-28 12:15:17	6	o
661267.5438	184830.8316	2011-06-28 12:15:37	6	o
661268.5139	184831.5819	2011-06-28 12:15:57	6	o
661271.105	184831.4483	2011-06-28 12:16:17	6	o
661271.6157	184832.1117	2011-06-28 12:16:37	6	o
661271.839	184832.0729	2011-06-28 12:16:57	6	o
661273.6436	184832.5738	2011-06-28 12:17:17	6	o
661274.7109	184833.2985	2011-06-28 12:17:37	6	o
661274.7061	184833.8454	2011-06-28 12:17:57	6	o
661275.4059	184834.0816	2011-06-28 12:18:17	6	o
661275.9561	184835.2078	2011-06-28 12:18:37	6	o
661276.1452	184835.5299	2011-06-28 12:18:57	6	o
661276.2547	184834.5928	2011-06-28 12:19:17	6	o
661276.2411	184835.1752	2011-06-28 12:19:37	6	o
661278.562	184835.8015	2011-06-28 12:19:57	6	o
661280.4645	184836.2779	2011-06-28 12:20:17	6	o
661282.9913	184838.5594	2011-06-28 12:20:37	6	o
661285.6786	184840.1378	2011-06-28 12:20:57	6	o
661286.6162	184840.7088	2011-06-28 12:21:17	6	o
661287.0039	184840.7139	2011-06-28 12:21:37	6	o
661286.8374	184841.6894	2011-06-28 12:21:57	6	o
661287.2141	184840.9039	2011-06-28 12:22:17	6	o
661288.013	184842.4207	2011-06-28 12:22:37	6	o
661289.2792	184842.5793	2011-06-28 12:22:57	6	o
661289.5019	184843.1964	2011-06-28 12:23:17	6	o
661289.5239	184844.8509	2011-06-28 12:23:37	6	o
661290.1955	184845.6793	2011-06-28 12:23:57	6	o
661290.3905	184845.4901	2011-06-28 12:24:17	6	o
661290.6595	184846.4256	2011-06-28 12:24:37	6	o
661290.9032	184846.855	2011-06-28 12:24:57	6	o
661291.5576	184846.7572	2011-06-28 12:25:17	6	o
661291.5383	184846.8493	2011-06-28 12:25:37	6	o
661291.8714	184847.0417	2011-06-28 12:25:57	6	o
661291.9255	184847.6515	2011-06-28 12:26:17	6	o
661293.0912	184848.5295	2011-06-28 12:26:37	6	o
661293.1399	184848.9157	2011-06-28 12:26:57	6	o
661294.9451	184846.9675	2011-06-28 12:27:17	6	o
661295.2607	184845.9602	2011-06-28 12:27:37	6	o
661295.8403	184845.4158	2011-06-28 12:27:57	6	o
661295.6163	184844.2517	2011-06-28 12:28:17	6	o
661294.6583	184844.3409	2011-06-28 12:28:37	6	o
661294.7672	184844.0618	2011-06-28 12:28:57	6	o
661293.9747	184842.5195	2011-06-28 12:29:17	6	o
661293.6161	184842.2079	2011-06-28 12:29:37	6	o
661293.6024	184842.1322	2011-06-28 12:29:57	6	o
661293.4179	184841.8801	2011-06-28 12:30:17	6	o
661293.3975	184841.7943	2011-06-28 12:30:37	6	o
661293.3129	184841.7079	2011-06-28 12:30:57	6	o
661293.2627	184841.6117	2011-06-28 12:31:17	6	o
661293.1971	184841.5377	2011-06-28 12:31:37	6	o
661293.1065	184841.4378	2011-06-28 12:31:57	6	o
661292.9999	184841.3378	2011-06-28 12:32:17	6	o
661292.885	184841.231	2011-06-28 12:32:37	6	o
661292.797	184841.1022	2011-06-28 12:32:57	6	o
661292.6457	184840.9717	2011-06-28 12:33:17	6	o
661290.3528	184839.553	2011-06-28 12:33:37	6	o
661259.8648	184835.8015	2011-06-28 12:33:57	6	o
661233.5684	184840.292	2011-06-28 12:34:17	6	o
661222.2007	184844.7273	2011-06-28 12:34:37	6	o
661214.9539	184848.6388	2011-06-28 12:34:57	6	o
661205.0881	184850.7848	2011-06-28 12:35:17	6	o
661205.4113	184851.1239	2011-06-28 12:35:37	6	o
661205.3586	184851.1978	2011-06-28 12:35:57	6	o
661205.1743	184851.9786	2011-06-28 12:36:17	6	o
661205.2668	184852.3398	2011-06-28 12:36:37	6	o
661205.2172	184852.4938	2011-06-28 12:36:57	6	o
661198.2989	184859.2848	2011-06-28 12:37:17	6	o
661197.8049	184859.1575	2011-06-28 12:37:37	6	o
661203.9996	184857.8911	2011-06-28 12:37:57	6	o
661197.6096	184856.3794	2011-06-28 12:38:17	6	o
661195.0767	184857.0139	2011-06-28 12:38:37	6	o
661194.7258	184857.2905	2011-06-28 12:38:57	6	o
661194.4205	184857.1395	2011-06-28 12:39:17	6	o
661191.4651	184861.4807	2011-06-28 12:39:37	6	o
661189.9762	184860.5639	2011-06-28 12:39:57	6	o
661190.0243	184860.4121	2011-06-28 12:40:17	6	o
661189.2593	184861.3214	2011-06-28 12:40:37	6	o
661188.8379	184861.7074	2011-06-28 12:40:57	6	o
661188.7115	184862.0496	2011-06-28 12:41:17	6	o
661188.0893	184862.0599	2011-06-28 12:41:37	6	o
661186.6669	184862.181	2011-06-28 12:41:57	6	o
661186.283	184862.1004	2011-06-28 12:42:17	6	o
661185.1836	184862.5016	2011-06-28 12:42:37	6	o
661185.1315	184862.5211	2011-06-28 12:42:57	6	o
661185.0602	184862.4837	2011-06-28 12:43:17	6	o
661185.1709	184862.3247	2011-06-28 12:43:37	6	o
661185.2529	184861.2527	2011-06-28 12:43:57	6	o
661185.5512	184860.5887	2011-06-28 12:44:17	6	o
661186.8081	184860.0157	2011-06-28 12:44:37	6	o
661187.2211	184860.6025	2011-06-28 12:44:57	6	o
661186.8556	184860.074	2011-06-28 12:45:17	6	o
661190.7037	184859.275	2011-06-28 12:45:37	6	o
661190.7134	184860.1234	2011-06-28 12:45:57	6	o
661192.0563	184859.42	2011-06-28 12:46:17	6	o
661192.8794	184859.0882	2011-06-28 12:46:37	6	o
661192.5932	184855.2809	2011-06-28 12:46:57	6	o
661190.1482	184854.9336	2011-06-28 12:47:17	6	o
661189.4189	184854.1457	2011-06-28 12:47:37	6	o
661193.7344	184856.7612	2011-06-28 12:47:57	6	o
661194.1226	184856.4939	2011-06-28 12:48:17	6	o
661193.6449	184855.882	2011-06-28 12:48:37	6	o
661193.6764	184855.8612	2011-06-28 12:48:57	6	o
661190.1555	184859.5941	2011-06-28 12:49:17	6	o
661190.1548	184859.514	2011-06-28 12:49:37	6	o
661190.0615	184859.7587	2011-06-28 12:49:57	6	o
661190.0564	184859.055	2011-06-28 12:50:17	6	o
661189.6991	184858.7667	2011-06-28 12:50:37	6	o
661189.63	184856.6381	2011-06-28 12:50:57	6	o
661191.0117	184856.1753	2011-06-28 12:51:17	6	o
661191.0221	184856.1999	2011-06-28 12:51:37	6	o
661195.2047	184856.3682	2011-06-28 12:51:57	6	o
661200.8964	184857.9317	2011-06-28 12:52:17	6	o
661202.087	184860.861	2011-06-28 12:52:37	6	o
661202.3819	184860.9841	2011-06-28 12:52:57	6	o
661202.3498	184860.9838	2011-06-28 12:53:17	6	o
661204.1731	184860.4021	2011-06-28 12:53:37	6	o
661204.3694	184860.3118	2011-06-28 12:53:57	6	o
661204.3108	184860.0733	2011-06-28 12:54:17	6	o
661204.2742	184860.0685	2011-06-28 12:54:37	6	o
661204.2624	184860.1073	2011-06-28 12:54:57	6	o
661204.2592	184860.1161	2011-06-28 12:55:17	6	o
661204.4212	184860.1033	2011-06-28 12:55:37	6	o
661205.4083	184858.1434	2011-06-28 12:55:57	6	o
661204.2283	184857.242	2011-06-28 12:56:17	6	o
661205.1196	184857.5623	2011-06-28 12:56:37	6	o
661200.9637	184857.2508	2011-06-28 12:56:57	6	o
661201.1305	184857.2059	2011-06-28 12:57:17	6	o
661201.5877	184857.9565	2011-06-28 12:57:37	6	o
661201.5623	184858.1263	2011-06-28 12:57:57	6	o
661202.1706	184859.2543	2011-06-28 12:58:17	6	o
661201.9554	184858.8007	2011-06-28 12:58:37	6	o
661200.4819	184855.1036	2011-06-28 12:58:57	6	o
661200.3065	184855.0907	2011-06-28 12:59:17	6	o
661201.9843	184856.0417	2011-06-28 12:59:37	6	o
661202.7439	184857.8983	2011-06-28 12:59:57	6	o
661207.6644	184858.4499	2011-06-28 13:00:17	6	o
661213.2652	184861.968	2011-06-28 13:00:37	6	o
661211.9376	184863.0429	2011-06-28 13:00:57	6	o
661211.9709	184863.0743	2011-06-28 13:01:17	6	o
661209.8069	184862.632	2011-06-28 13:01:37	6	o
661205.9038	184862.3053	2011-06-28 13:01:57	6	o
661206.1135	184861.2857	2011-06-28 13:02:17	6	o
661207.4257	184860.3708	2011-06-28 13:02:37	6	o
661221.0661	184859.255	2011-06-28 13:02:57	6	o
661221.0756	184859.0706	2011-06-28 13:03:17	6	o
661221.5231	184858.8272	2011-06-28 13:03:37	6	o
661224.7985	184858.0558	2011-06-28 13:03:57	6	o
661239.3265	184849.1836	2011-06-28 13:04:17	6	o
661253.8844	184848.5809	2011-06-28 13:04:37	6	o
661263.7771	184855.7517	2011-06-28 13:04:57	6	o
661267.027	184858.0829	2011-06-28 13:05:17	6	o
661267.4799	184856.5566	2011-06-28 13:05:37	6	f
661267.588	184855.4682	2011-06-28 13:05:57	6	f
661268.0997	184855.5124	2011-06-28 13:06:17	6	f
661268.1247	184855.4537	2011-06-28 13:06:37	6	f
661268.176	184855.5176	2011-06-28 13:06:57	6	f
661269.4957	184855.212	2011-06-28 13:07:17	6	f
661270.4771	184855.3021	2011-06-28 13:07:37	6	f
661275.0078	184857.3273	2011-06-28 13:07:57	6	f
661276.5052	184857.6362	2011-06-28 13:08:17	6	f
661276.759	184857.9789	2011-06-28 13:08:37	6	f
661277.2834	184858.2667	2011-06-28 13:08:57	6	f
661277.7959	184857.8617	2011-06-28 13:09:17	6	f
661278.0675	184858.546	2011-06-28 13:09:37	6	f
661280.4536	184859.3553	2011-06-28 13:09:57	6	f
661282.4199	184860.4627	2011-06-28 13:10:17	6	f
661283.1034	184861.1734	2011-06-28 13:10:37	6	f
661283.4765	184861.5652	2011-06-28 13:10:57	6	f
661284.0481	184861.789	2011-06-28 13:11:17	6	f
661285.9794	184861.1005	2011-06-28 13:11:37	6	f
661287.2651	184861.5173	2011-06-28 13:11:57	6	f
661287.7017	184862.7813	2011-06-28 13:12:17	6	f
661289.217	184862.9869	2011-06-28 13:12:37	6	f
661290.3601	184863.1576	2011-06-28 13:12:57	6	f
661288.0538	184858.5759	2011-06-28 13:13:17	6	f
661287.9364	184857.5207	2011-06-28 13:13:37	6	f
661287.6668	184856.4952	2011-06-28 13:13:57	6	f
661287.4041	184855.9844	2011-06-28 13:14:17	6	f
661287.55	184855.4478	2011-06-28 13:14:37	6	f
661290.505	184856.2385	2011-06-28 13:14:57	6	g
661294.4353	184860.0197	2011-06-28 13:15:17	6	f
661295.4988	184859.6926	2011-06-28 13:15:37	6	f
661298.134	184859.883	2011-06-28 13:15:57	6	f
661299.4498	184860.7047	2011-06-28 13:16:17	6	f
661302.3834	184862.3101	2011-06-28 13:16:37	6	g
661305.8985	184864.8252	2011-06-28 13:16:57	6	f
661305.8437	184864.6579	2011-06-28 13:17:17	6	f
661306.6268	184865.3319	2011-06-28 13:17:37	6	f
661307.9122	184863.7597	2011-06-28 13:17:57	6	f
661304.2244	184862.7614	2011-06-28 13:18:17	6	f
661303.6377	184862.5141	2011-06-28 13:18:37	6	f
661302.4849	184862.7658	2011-06-28 13:18:57	6	f
661301.7023	184862.561	2011-06-28 13:19:17	6	f
661306.0063	184862.4939	2011-06-28 13:19:37	6	f
661308.1433	184864.229	2011-06-28 13:19:57	6	f
661303.715	184858.3159	2011-06-28 13:20:17	6	f
661301.3278	184857.3165	2011-06-28 13:20:37	6	f
661292.1131	184852.962	2011-06-28 13:20:57	6	g
661286.4649	184848.2571	2011-06-28 13:21:17	6	f
661285.7839	184848.6459	2011-06-28 13:21:37	6	f
661285.1985	184848.1285	2011-06-28 13:21:57	6	f
661284.8341	184847.1854	2011-06-28 13:22:17	6	f
661284.5618	184846.7168	2011-06-28 13:22:37	6	f
661283.868	184846.3406	2011-06-28 13:22:57	6	f
661282.7621	184846.5583	2011-06-28 13:23:17	6	f
661281.3555	184844.9819	2011-06-28 13:23:37	6	f
661279.8977	184841.9186	2011-06-28 13:23:57	6	f
661278.8676	184841.5845	2011-06-28 13:24:17	6	f
661273.6053	184835.9464	2011-06-28 13:24:37	6	f
661273.7241	184835.374	2011-06-28 13:24:57	6	f
661274.1481	184835.0359	2011-06-28 13:25:17	6	f
661272.9198	184834.3919	2011-06-28 13:25:37	6	f
661272.7098	184834.3997	2011-06-28 13:25:57	6	f
661272.1042	184834.4992	2011-06-28 13:26:17	6	f
661270.2986	184834.8431	2011-06-28 13:26:37	6	f
661269.4705	184834.0987	2011-06-28 13:26:57	6	f
661266.1684	184833.4446	2011-06-28 13:27:17	6	f
661264.8175	184833.7265	2011-06-28 13:27:37	6	f
661264.3068	184833.6601	2011-06-28 13:27:57	6	f
661264.1305	184833.2859	2011-06-28 13:28:17	6	f
661263.7134	184833.3194	2011-06-28 13:28:37	6	f
661262.8485	184834.0799	2011-06-28 13:28:57	6	f
661261.7226	184834.4552	2011-06-28 13:29:17	6	f
661260.8218	184833.8724	2011-06-28 13:29:37	6	f
661252.1547	184836.0562	2011-06-28 13:29:57	6	g
661227.4951	184839.9864	2011-06-28 13:30:17	6	g
661212.1631	184844.4857	2011-06-28 13:30:37	6	o
661212.5664	184844.2319	2011-06-28 13:30:57	6	o
661212.6008	184844.299	2011-06-28 13:31:17	6	o
661217.1743	184845.5709	2011-06-28 13:31:37	6	f
661218.1551	184845.7955	2011-06-28 13:31:57	6	f
661218.8243	184847.759	2011-06-28 13:32:17	6	f
661219.002	184848.37	2011-06-28 13:32:37	6	f
661218.2379	184848.5212	2011-06-28 13:32:57	6	f
661218.1955	184849.0877	2011-06-28 13:33:17	6	f
661217.1855	184848.4371	2011-06-28 13:33:37	6	f
661216.816	184847.7662	2011-06-28 13:33:57	6	f
661214.8639	184848.4811	2011-06-28 13:34:17	6	f
661214.003	184847.8765	2011-06-28 13:34:37	6	f
661210.3064	184849.3762	2011-06-28 13:34:57	6	f
661208.4861	184849.7478	2011-06-28 13:35:17	6	f
661208.153	184849.7722	2011-06-28 13:35:37	6	f
661208.2065	184850.4409	2011-06-28 13:35:57	6	f
661206.4773	184850.1831	2011-06-28 13:36:17	6	f
661201.9617	184845.2553	2011-06-28 13:36:37	6	f
661206.7604	184846.8263	2011-06-28 13:36:57	6	f
661207.0688	184846.8239	2011-06-28 13:37:17	6	f
661207.1105	184846.8466	2011-06-28 13:37:37	6	f
661208.8155	184847.68	2011-06-28 13:37:57	6	f
661209.1286	184848.7116	2011-06-28 13:38:17	6	f
661216.0087	184848.5651	2011-06-28 13:38:37	6	g
661218.5847	184849.3196	2011-06-28 13:38:57	6	f
661217.9641	184849.2488	2011-06-28 13:39:17	6	f
661225.4353	184850.2668	2011-06-28 13:39:37	6	f
661229.2641	184845.9157	2011-06-28 13:39:57	6	f
661227.9492	184843.4264	2011-06-28 13:40:17	6	f
661228.208	184842.1516	2011-06-28 13:40:37	6	f
661228.619	184842.0469	2011-06-28 13:40:57	6	f
661228.6914	184841.6796	2011-06-28 13:41:17	6	f
661229.1136	184841.6695	2011-06-28 13:41:37	6	f
661229.3235	184840.9279	2011-06-28 13:41:57	6	f
661229.4427	184840.8346	2011-06-28 13:42:17	6	f
661229.7887	184840.9671	2011-06-28 13:42:37	6	f
661232.1967	184842.6916	2011-06-28 13:42:57	6	g
661220.8822	184852.974	2011-06-28 13:43:17	6	f
661219.7165	184852.9177	2011-06-28 13:43:37	6	f
661219.2916	184853.7949	2011-06-28 13:43:57	6	f
661217.8328	184854.178	2011-06-28 13:44:17	6	f
661215.0212	184854.4528	2011-06-28 13:44:37	6	f
661214.8309	184853.8783	2011-06-28 13:44:57	6	f
661213.7511	184854.2286	2011-06-28 13:45:17	6	f
661213.6356	184854.3319	2011-06-28 13:45:37	6	f
661220.5608	184858.8107	2011-06-28 13:45:57	6	s
661221.5108	184858.2312	2011-06-28 13:46:17	6	f
661221.998	184859.2579	2011-06-28 13:46:37	6	f
661225.5016	184853.3414	2011-06-28 13:46:57	6	g
661225.7178	184853.0235	2011-06-28 13:47:17	6	f
661225.8817	184852.8228	2011-06-28 13:47:37	6	f
661227.9134	184842.2987	2011-06-28 13:47:57	6	f
661226.1857	184843.5318	2011-06-28 13:48:17	6	f
661225.7397	184843.3315	2011-06-28 13:48:37	6	f
661224.7318	184840.6052	2011-06-28 13:48:57	6	f
661224.8313	184838.116	2011-06-28 13:49:17	6	f
661224.7723	184838.1431	2011-06-28 13:49:37	6	f
661224.7772	184838.1098	2011-06-28 13:49:57	6	f
661224.7713	184838.0887	2011-06-28 13:50:17	6	f
661224.7924	184837.9644	2011-06-28 13:50:37	6	f
661224.7691	184837.7785	2011-06-28 13:50:57	6	f
661224.8225	184837.5644	2011-06-28 13:51:17	6	f
661218.937	184813.2728	2011-06-28 13:51:37	6	g
661216.224	184809.0482	2011-06-28 13:51:57	6	f
661215.8713	184809.2837	2011-06-28 13:52:17	6	f
661217.8962	184804.7273	2011-06-28 13:52:37	6	f
661217.8695	184804.0522	2011-06-28 13:52:57	6	f
661217.8373	184804.0663	2011-06-28 13:53:17	6	f
661217.8402	184804.0119	2011-06-28 13:53:37	6	f
661217.8225	184803.875	2011-06-28 13:53:57	6	f
661219.0865	184802.6071	2011-06-28 13:54:17	6	f
661220.167	184798.3057	2011-06-28 13:54:37	6	f
661220.3543	184797.3805	2011-06-28 13:54:57	6	f
661220.3266	184797.3246	2011-06-28 13:55:17	6	f
661220.3174	184797.2534	2011-06-28 13:55:37	6	f
661220.3323	184797.1434	2011-06-28 13:55:57	6	f
661220.368	184796.9292	2011-06-28 13:56:17	6	f
661221.9008	184793.1828	2011-06-28 13:56:37	6	f
661222.5743	184793.2352	2011-06-28 13:56:57	6	f
661222.6007	184793.0332	2011-06-28 13:57:17	6	f
661222.6561	184792.7658	2011-06-28 13:57:37	6	f
661222.6581	184792.4957	2011-06-28 13:57:57	6	f
661219.6674	184786.017	2011-06-28 13:58:17	6	f
661218.5635	184781.1029	2011-06-28 13:58:37	6	f
661218.655	184781.0383	2011-06-28 13:58:57	6	f
661218.5725	184780.9763	2011-06-28 13:59:17	6	f
661218.5314	184780.8903	2011-06-28 13:59:37	6	f
661218.4625	184780.7584	2011-06-28 13:59:57	6	f
661218.408	184780.6433	2011-06-28 14:00:17	6	f
661218.3299	184780.5102	2011-06-28 14:00:37	6	f
661218.2919	184780.352	2011-06-28 14:00:57	6	f
661218.1969	184780.1609	2011-06-28 14:01:17	6	f
661218.1528	184779.9926	2011-06-28 14:01:37	6	f
661218.0434	184779.7958	2011-06-28 14:01:57	6	f
661217.987	184779.6351	2011-06-28 14:02:17	6	f
661217.9941	184779.3873	2011-06-28 14:02:37	6	f
661216.3225	184768.1149	2011-06-28 14:02:57	6	f
661216.7412	184766.9519	2011-06-28 14:03:17	6	f
661216.5214	184766.6517	2011-06-28 14:03:37	6	f
661216.6415	184765.3511	2011-06-28 14:03:57	6	f
661217.4635	184763.8642	2011-06-28 14:04:17	6	f
661220.1473	184761.3101	2011-06-28 14:04:37	6	f
661219.9946	184761.6199	2011-06-28 14:04:57	6	f
661220.1093	184761.2997	2011-06-28 14:05:17	6	f
661220.0888	184761.1361	2011-06-28 14:05:37	6	f
661220.0831	184761.0271	2011-06-28 14:05:57	6	f
661219.7588	184758.3278	2011-06-28 14:06:17	6	g
661221.5202	184756.9272	2011-06-28 14:06:37	6	f
661221.7846	184756.6042	2011-06-28 14:06:57	6	f
661222.4601	184753.7628	2011-06-28 14:07:17	6	f
661223.0823	184752.5607	2011-06-28 14:07:37	6	f
661223.2189	184752.4087	2011-06-28 14:07:57	6	f
661223.2243	184752.2598	2011-06-28 14:08:17	6	f
661223.222	184752.1063	2011-06-28 14:08:37	6	f
661223.2441	184751.9587	2011-06-28 14:08:57	6	f
661223.245	184751.7986	2011-06-28 14:09:17	6	f
661223.2754	184751.6666	2011-06-28 14:09:37	6	f
661223.2376	184751.4772	2011-06-28 14:09:57	6	f
661223.1786	184751.2732	2011-06-28 14:10:17	6	f
661223.1314	184751.1115	2011-06-28 14:10:37	6	f
661223.1438	184750.946	2011-06-28 14:10:57	6	f
661223.1577	184750.7082	2011-06-28 14:11:17	6	f
661223.1978	184750.4451	2011-06-28 14:11:37	6	f
661223.2892	184750.1614	2011-06-28 14:11:57	6	f
661223.3683	184749.8899	2011-06-28 14:12:17	6	f
661223.5501	184749.6538	2011-06-28 14:12:37	6	f
661223.6544	184749.5293	2011-06-28 14:12:57	6	f
661223.9192	184748.7904	2011-06-28 14:13:17	6	f
661223.9335	184748.9562	2011-06-28 14:13:37	6	f
661224.0692	184748.8287	2011-06-28 14:13:57	6	f
661224.1101	184748.7112	2011-06-28 14:14:17	6	f
661224.1685	184748.6707	2011-06-28 14:14:37	6	f
661223.619	184749.112	2011-06-28 14:14:57	6	f
661223.6686	184749.117	2011-06-28 14:15:17	6	f
661223.7725	184749.1025	2011-06-28 14:15:37	6	f
661223.6297	184749.3389	2011-06-28 14:15:57	6	f
661223.3771	184749.5553	2011-06-28 14:16:17	6	f
661224.1078	184749.8252	2011-06-28 14:16:37	6	f
661227.1556	184751.0259	2011-06-28 14:16:57	6	f
661226.2958	184749.2694	2011-06-28 14:17:17	6	f
661226.7669	184748.575	2011-06-28 14:17:37	6	f
661226.6813	184747.2456	2011-06-28 14:17:57	6	f
661227.1908	184746.537	2011-06-28 14:18:17	6	f
661227.7851	184746.4141	2011-06-28 14:18:37	6	f
661228.9445	184745.5244	2011-06-28 14:18:57	6	f
661229.9846	184743.7584	2011-06-28 14:19:17	6	f
661230.4725	184743.1408	2011-06-28 14:19:37	6	f
661230.6692	184742.2646	2011-06-28 14:19:57	6	f
661231.7051	184740.612	2011-06-28 14:20:17	6	f
661231.6352	184739.315	2011-06-28 14:20:37	6	f
661235.1483	184739.0463	2011-06-28 14:20:57	6	f
661235.0425	184738.2703	2011-06-28 14:21:17	6	f
661232.5686	184741.3368	2011-06-28 14:21:37	6	f
661231.8767	184741.8155	2011-06-28 14:21:57	6	f
661232.4599	184743.1623	2011-06-28 14:22:17	6	f
661231.9528	184743.1893	2011-06-28 14:22:37	6	f
661231.1613	184743.2568	2011-06-28 14:22:57	6	f
661231.1707	184743.307	2011-06-28 14:23:17	6	f
661231.1574	184743.3391	2011-06-28 14:23:37	6	f
661232.0024	184746.176	2011-06-28 14:23:57	6	f
661232.1937	184748.9695	2011-06-28 14:24:17	6	f
661232.0018	184748.8464	2011-06-28 14:24:37	6	f
661233.7615	184758.0751	2011-06-28 14:24:57	6	o
661233.5522	184758.2397	2011-06-28 14:25:17	6	f
661233.6609	184758.282	2011-06-28 14:25:37	6	f
661233.7434	184758.2828	2011-06-28 14:25:57	6	f
661233.7806	184758.2943	2011-06-28 14:26:17	6	f
661233.8458	184758.3417	2011-06-28 14:26:37	6	f
661234.5606	184757.4074	2011-06-28 14:26:57	6	f
661234.5569	184757.4685	2011-06-28 14:27:17	6	f
661234.97	184757.3081	2011-06-28 14:27:37	6	f
661234.9807	184757.3049	2011-06-28 14:27:57	6	s
661235.0278	184757.3999	2011-06-28 14:28:17	6	s
661235.1084	184757.2807	2011-06-28 14:28:37	6	s
661235.0021	184757.0828	2011-06-28 14:28:57	6	s
661235.0365	184757.1487	2011-06-28 14:29:17	6	s
661235.0308	184757.1809	2011-06-28 14:29:37	6	s
661235.2556	184756.9987	2011-06-28 14:29:57	6	s
661235.2873	184756.9545	2011-06-28 14:30:17	6	s
661235.2731	184757.0011	2011-06-28 14:30:37	6	s
661235.542	184756.16	2011-06-28 14:30:57	6	s
661237.9932	184752.4707	2011-06-28 14:31:17	6	o
661240.3829	184750.0971	2011-06-28 14:31:37	6	f
661241.4242	184750.299	2011-06-28 14:31:57	6	f
661241.4665	184750.3483	2011-06-28 14:32:17	6	f
661241.5387	184750.2968	2011-06-28 14:32:37	6	f
661241.1991	184749.3195	2011-06-28 14:32:57	6	f
661241.3117	184749.2828	2011-06-28 14:33:17	6	f
661241.3803	184749.2213	2011-06-28 14:33:37	6	f
661241.4721	184749.1244	2011-06-28 14:33:57	6	f
661244.5253	184747.697	2011-06-28 14:34:17	6	f
661244.6117	184747.5344	2011-06-28 14:34:37	6	f
661244.7061	184747.4064	2011-06-28 14:34:57	6	f
661244.8168	184747.2564	2011-06-28 14:35:17	6	f
661244.9836	184747.0702	2011-06-28 14:35:37	6	f
661245.1074	184746.9069	2011-06-28 14:35:57	6	f
661245.2746	184746.7519	2011-06-28 14:36:17	6	f
661245.42	184746.5633	2011-06-28 14:36:37	6	f
661245.5394	184746.3877	2011-06-28 14:36:57	6	f
661245.7184	184746.2717	2011-06-28 14:37:17	6	f
661245.9323	184746.1105	2011-06-28 14:37:37	6	f
661246.1405	184745.8991	2011-06-28 14:37:57	6	f
661246.2351	184745.6088	2011-06-28 14:38:17	6	f
661245.9059	184743.3075	2011-06-28 14:38:37	6	f
661246.0657	184742.8333	2011-06-28 14:38:57	6	f
661246.2275	184742.686	2011-06-28 14:39:17	6	f
661246.2741	184742.533	2011-06-28 14:39:37	6	g
661248.2444	184726.3118	2011-06-28 14:39:57	6	f
661252.428	184734.5236	2011-06-28 14:40:17	6	g
661252.9453	184736.112	2011-06-28 14:40:37	6	s
661253.4449	184736.066	2011-06-28 14:40:57	6	f
661254.7157	184737.1162	2011-06-28 14:41:17	6	g
661259.5415	184750.2986	2011-06-28 14:41:37	6	f
661259.1539	184753.0506	2011-06-28 14:41:57	6	f
661260.5691	184754.5337	2011-06-28 14:42:17	6	f
661261.0825	184753.8141	2011-06-28 14:42:37	6	f
661261.0573	184753.8972	2011-06-28 14:42:57	6	f
661261.1198	184753.899	2011-06-28 14:43:17	6	f
661264.1262	184755.4117	2011-06-28 14:43:37	6	s
661266.7063	184753.1568	2011-06-28 14:43:57	6	s
661268.5392	184751.8636	2011-06-28 14:44:17	6	f
661268.9734	184751.7169	2011-06-28 14:44:37	6	f
661268.8926	184751.7817	2011-06-28 14:44:57	6	f
661268.0456	184745.6428	2011-06-28 14:45:17	6	g
661275.9123	184747.8512	2011-06-28 14:45:37	6	s
661281.9365	184746.0995	2011-06-28 14:45:57	6	g
661283.8577	184749.6056	2011-06-28 14:46:17	6	f
661284.644	184752.0562	2011-06-28 14:46:37	6	f
661286.6837	184752.1093	2011-06-28 14:46:57	6	f
661286.822	184752.174	2011-06-28 14:47:17	6	f
661286.9177	184752.364	2011-06-28 14:47:37	6	f
661286.387	184752.4631	2011-06-28 14:47:57	6	f
661287.4471	184751.9514	2011-06-28 14:48:17	6	f
661288.2967	184751.0518	2011-06-28 14:48:37	6	f
661288.7458	184751.5423	2011-06-28 14:48:57	6	f
661288.9932	184752.1318	2011-06-28 14:49:17	6	f
661288.8715	184752.2428	2011-06-28 14:49:37	6	f
661288.8991	184752.0775	2011-06-28 14:49:57	6	f
661287.5693	184753.5102	2011-06-28 14:50:17	6	f
661287.526	184754.6827	2011-06-28 14:50:37	6	f
661288.5272	184755.9792	2011-06-28 14:50:57	6	f
661287.932	184758.6457	2011-06-28 14:51:17	6	f
661288.8275	184757.1418	2011-06-28 14:51:37	6	f
661289.1557	184757.0607	2011-06-28 14:51:57	6	f
661288.8646	184755.8237	2011-06-28 14:52:17	6	f
661290.1792	184753.5658	2011-06-28 14:52:37	6	f
661292.0048	184753.0564	2011-06-28 14:52:57	6	g
661294.6922	184745.0883	2011-06-28 14:53:17	6	f
661296.1944	184745.903	2011-06-28 14:53:37	6	f
661297.131	184745.7469	2011-06-28 14:53:57	6	f
661292.3894	184757.9153	2011-06-28 14:54:17	6	s
661289.8534	184761.3069	2011-06-28 14:54:37	6	s
661289.7216	184761.8047	2011-06-28 14:54:57	6	s
661295.7366	184761.8529	2011-06-28 14:55:17	6	s
661295.0342	184761.5689	2011-06-28 14:55:37	6	s
661294.8488	184761.4125	2011-06-28 14:55:57	6	s
661294.8776	184761.4306	2011-06-28 14:56:17	6	s
661302.4375	184764.0082	2011-06-28 14:56:37	6	g
661313.7942	184766.9394	2011-06-28 14:56:57	6	s
661318.283	184779.6958	2011-06-28 14:57:17	6	g
661329.982	184796.8997	2011-06-28 14:57:37	6	g
661339.7765	184817.8341	2011-06-28 14:57:57	6	g
661354.127	184832.4336	2011-06-28 14:58:17	6	g
661362.6619	184837.2004	2011-06-28 14:58:37	6	s
661367.4903	184839.0675	2011-06-28 14:58:57	6	g
661385.6515	184846.829	2011-06-28 14:59:17	6	g
661402.5435	184850.7743	2011-06-28 14:59:37	6	g
661410.5616	184855.1811	2011-06-28 14:59:57	6	s
661413.5626	184857.2041	2011-06-28 15:00:17	6	g
661418.9887	184859.212	2011-06-28 15:00:37	6	s
661418.9511	184859.3061	2011-06-28 15:00:57	6	s
661431.7066	184869.3847	2011-06-28 15:01:17	6	f
661431.8558	184868.3813	2011-06-28 15:01:37	6	f
661435.2885	184869.9184	2011-06-28 15:01:57	6	f
661435.8704	184869.6709	2011-06-28 15:02:17	6	f
661436.0419	184870.4353	2011-06-28 15:02:37	6	f
661436.006	184869.9191	2011-06-28 15:02:57	6	f
661437.6101	184870.2413	2011-06-28 15:03:17	6	f
661438.0379	184869.6854	2011-06-28 15:03:37	6	f
661438.6563	184869.9696	2011-06-28 15:03:57	6	f
661440.3952	184869.9541	2011-06-28 15:04:17	6	f
661441.4127	184870.8395	2011-06-28 15:04:37	6	f
661440.9754	184870.5337	2011-06-28 15:04:57	6	f
661442.0835	184869.8847	2011-06-28 15:05:17	6	o
661442.4471	184870.5989	2011-06-28 15:05:37	6	o
661442.7669	184871.3426	2011-06-28 15:05:57	6	o
661442.5535	184875.3271	2011-06-28 15:06:17	6	o
661442.1826	184875.6279	2011-06-28 15:06:37	6	o
661441.3506	184877.5627	2011-06-28 15:06:57	6	o
661440.9987	184878.3862	2011-06-28 15:07:17	6	o
661441.0344	184879.5183	2011-06-28 15:07:37	6	o
661436.2968	184889.79	2011-06-28 15:07:57	6	o
661436.6949	184889.0737	2011-06-28 15:08:17	6	o
661436.95	184889.8023	2011-06-28 15:08:37	6	o
661436.1239	184893.328	2011-06-28 15:08:57	6	o
661434.0485	184893.7014	2011-06-28 15:09:17	6	o
661435.0705	184896.3089	2011-06-28 15:09:37	6	o
661436.1842	184897.7856	2011-06-28 15:09:57	6	o
809508.4601	186314.365	2011-07-21 09:12:32	7	o
809508.1652	186314.5182	2011-07-21 09:12:52	7	o
809508.4708	186314.8659	2011-07-21 09:13:12	7	o
809507.9121	186314.8085	2011-07-21 09:13:32	7	o
809507.3765	186314.6574	2011-07-21 09:13:52	7	o
809507.8179	186315.6873	2011-07-21 09:14:12	7	o
809507.7378	186316.0994	2011-07-21 09:14:32	7	o
809507.6238	186316.1711	2011-07-21 09:14:52	7	o
809506.2588	186316.3836	2011-07-21 09:15:12	7	o
809504.8271	186317.6505	2011-07-21 09:15:32	7	o
809504.827	186317.6539	2011-07-21 09:15:52	7	o
809503.6065	186319.4154	2011-07-21 09:16:12	7	o
809502.6795	186320.4063	2011-07-21 09:16:32	7	o
809504.2501	186321.498	2011-07-21 09:16:52	7	o
809503.1134	186328.5039	2011-07-21 09:17:12	7	o
809507.6225	186337.0701	2011-07-21 09:17:32	7	g
809512.9669	186352.4809	2011-07-21 09:17:52	7	f
809513.1048	186352.6237	2011-07-21 09:18:12	7	f
809513.6768	186353.1531	2011-07-21 09:18:32	7	f
809514.124	186352.4669	2011-07-21 09:18:52	7	s
809517.1204	186352.7642	2011-07-21 09:19:12	7	f
809518.4462	186351.8373	2011-07-21 09:19:32	7	f
809517.5014	186352.0935	2011-07-21 09:19:52	7	f
809517.0647	186353.6355	2011-07-21 09:20:12	7	f
809516.819	186354.3699	2011-07-21 09:20:32	7	f
809517.2676	186354.4312	2011-07-21 09:20:52	7	f
809516.9958	186355.1893	2011-07-21 09:21:12	7	f
809517.1685	186355.321	2011-07-21 09:21:32	7	f
809517.2808	186355.6898	2011-07-21 09:21:52	7	f
809517.4728	186355.6821	2011-07-21 09:22:12	7	f
809517.0944	186356.3674	2011-07-21 09:22:32	7	f
809517.235	186356.4958	2011-07-21 09:22:52	7	f
809517.6425	186356.5534	2011-07-21 09:23:12	7	f
809518.5135	186356.2669	2011-07-21 09:23:32	7	f
809518.7576	186356.1241	2011-07-21 09:23:52	7	f
809518.9116	186356.1551	2011-07-21 09:24:12	7	f
809519.4783	186356.4631	2011-07-21 09:24:32	7	f
809519.4612	186356.7339	2011-07-21 09:24:52	7	f
809519.1506	186356.8342	2011-07-21 09:25:12	7	f
809518.7693	186357.0767	2011-07-21 09:25:32	7	f
809519.1285	186357.1605	2011-07-21 09:25:52	7	f
809519.1815	186357.3259	2011-07-21 09:26:12	7	f
809519.0599	186357.5474	2011-07-21 09:26:32	7	f
809519.2494	186357.7643	2011-07-21 09:26:52	7	f
809519.7451	186357.7694	2011-07-21 09:27:12	7	f
809519.0304	186358.1293	2011-07-21 09:27:32	7	f
809518.8126	186358.6567	2011-07-21 09:27:52	7	f
809520.1452	186358.888	2011-07-21 09:28:12	7	f
809520.25	186359.2765	2011-07-21 09:28:32	7	f
809524.1593	186357.479	2011-07-21 09:28:52	7	g
809527.8822	186357.8207	2011-07-21 09:29:12	7	f
809527.6585	186358.8651	2011-07-21 09:29:32	7	f
809527.5503	186359.2273	2011-07-21 09:29:52	7	f
809527.6951	186359.9365	2011-07-21 09:30:12	7	f
809527.0948	186360.3471	2011-07-21 09:30:32	7	f
809537.0171	186359.6177	2011-07-21 09:30:52	7	f
809536.9827	186359.2894	2011-07-21 09:31:12	7	f
809546.6039	186356.6218	2011-07-21 09:31:32	7	g
809557.0793	186345.5279	2011-07-21 09:31:52	7	f
809556.054	186344.7234	2011-07-21 09:32:12	7	f
809565.2798	186343.5291	2011-07-21 09:32:32	7	o
809576.4483	186333.217	2011-07-21 09:32:52	7	g
809583.9128	186324.2503	2011-07-21 09:33:12	7	g
809594.7919	186312.4075	2011-07-21 09:33:32	7	g
809599.7883	186305.529	2011-07-21 09:33:52	7	s
809612.5035	186296.8429	2011-07-21 09:34:12	7	g
809622.4149	186289.0976	2011-07-21 09:34:32	7	g
809634.8577	186285.6624	2011-07-21 09:34:52	7	g
809650.7514	186280.7351	2011-07-21 09:35:12	7	g
809659.4732	186277.9483	2011-07-21 09:35:32	7	g
809677.5427	186270.5367	2011-07-21 09:35:52	7	g
809687.0938	186271.8379	2011-07-21 09:36:12	7	g
809704.7599	186287.1066	2011-07-21 09:36:32	7	g
809711.6532	186295.276	2011-07-21 09:36:52	7	g
809719.3631	186306.5429	2011-07-21 09:37:12	7	f
809719.2638	186306.9554	2011-07-21 09:37:32	7	f
809719.8508	186306.1851	2011-07-21 09:37:52	7	f
809731.0831	186306.2928	2011-07-21 09:38:12	7	g
809735.3514	186305.0008	2011-07-21 09:38:32	7	f
809735.0544	186304.997	2011-07-21 09:38:52	7	f
809734.9495	186304.96	2011-07-21 09:39:12	7	f
809733.5673	186303.4633	2011-07-21 09:39:32	7	f
809733.6524	186303.0836	2011-07-21 09:39:52	7	f
809732.629	186301.2001	2011-07-21 09:40:12	7	f
809732.8892	186301.1213	2011-07-21 09:40:32	7	f
809732.9517	186301.2136	2011-07-21 09:40:52	7	f
809733.0811	186301.1158	2011-07-21 09:41:12	7	f
809733.2186	186300.9849	2011-07-21 09:41:32	7	f
809733.4784	186296.7771	2011-07-21 09:41:52	7	f
809739.8294	186297.9674	2011-07-21 09:42:12	7	g
809746.36	186284.8757	2011-07-21 09:42:32	7	g
809752.2243	186279.7664	2011-07-21 09:42:52	7	f
809753.2997	186279.4247	2011-07-21 09:43:12	7	f
809753.8587	186279.1896	2011-07-21 09:43:32	7	f
809766.1051	186276.4563	2011-07-21 09:43:52	7	g
809772.0357	186264.9221	2011-07-21 09:44:12	7	g
809789.4102	186249.73	2011-07-21 09:44:32	7	g
809806.9444	186236.3688	2011-07-21 09:44:52	7	g
809831.3448	186243.0663	2011-07-21 09:45:12	7	g
809851.0783	186232.174	2011-07-21 09:45:32	7	g
809871.7146	186227.4337	2011-07-21 09:45:52	7	f
809885.479	186226.0776	2011-07-21 09:46:12	7	g
809891.8409	186225.1049	2011-07-21 09:46:32	7	f
809892.4661	186225.337	2011-07-21 09:46:52	7	f
809892.8171	186225.1091	2011-07-21 09:47:12	7	f
809892.8106	186225.1411	2011-07-21 09:47:32	7	f
809892.8893	186224.9236	2011-07-21 09:47:52	7	f
809893.1839	186225.1041	2011-07-21 09:48:12	7	f
809893.3574	186225.0824	2011-07-21 09:48:32	7	f
809909.0133	186222.637	2011-07-21 09:48:52	7	g
809910.1912	186223.2723	2011-07-21 09:49:12	7	f
809911.3465	186223.3295	2011-07-21 09:49:32	7	f
809911.5223	186223.4146	2011-07-21 09:49:52	7	f
809918.1586	186225.663	2011-07-21 09:50:12	7	g
809940.7999	186224.3581	2011-07-21 09:50:32	7	g
809947.7411	186224.7295	2011-07-21 09:50:52	7	f
809947.8824	186224.6221	2011-07-21 09:51:12	7	f
809952.3536	186224.4096	2011-07-21 09:51:32	7	f
809961.8537	186225.2935	2011-07-21 09:51:52	7	f
809962.7034	186225.6592	2011-07-21 09:52:12	7	f
809964.1073	186225.2958	2011-07-21 09:52:32	7	f
809970.6463	186223.5652	2011-07-21 09:52:52	7	g
809982.3648	186221.776	2011-07-21 09:53:12	7	g
809991.5281	186223.1787	2011-07-21 09:53:32	7	g
809995.9015	186223.6214	2011-07-21 09:53:52	7	f
810011.9655	186229.0126	2011-07-21 09:54:12	7	g
810013.8302	186229.7099	2011-07-21 09:54:32	7	f
810018.2876	186230.0031	2011-07-21 09:54:52	7	g
810028.5826	186231.4612	2011-07-21 09:55:12	7	f
810037.7739	186232.3499	2011-07-21 09:55:32	7	f
810039.0747	186232.5946	2011-07-21 09:55:52	7	f
810040.1167	186233.3587	2011-07-21 09:56:12	7	f
810039.6188	186234.1811	2011-07-21 09:56:32	7	f
810039.9437	186234.782	2011-07-21 09:56:52	7	f
810041.8428	186234.8943	2011-07-21 09:57:12	7	f
810043.3509	186235.2842	2011-07-21 09:57:32	7	f
810043.9166	186236.2318	2011-07-21 09:57:52	7	f
810043.6664	186236.3087	2011-07-21 09:58:12	7	f
810043.2131	186236.7744	2011-07-21 09:58:32	7	f
810043.9899	186237.0386	2011-07-21 09:58:52	7	f
810045.5039	186237.7603	2011-07-21 09:59:12	7	f
810045.7315	186237.7627	2011-07-21 09:59:32	7	f
810047.2765	186238.7335	2011-07-21 09:59:52	7	f
810047.9378	186238.8958	2011-07-21 10:00:12	7	f
810049.1556	186239.0887	2011-07-21 10:00:32	7	f
810048.5668	186239.3672	2011-07-21 10:00:52	7	f
810049.4099	186239.092	2011-07-21 10:01:12	7	f
810049.5971	186239.0908	2011-07-21 10:01:32	7	f
810050.4302	186238.5583	2011-07-21 10:01:52	7	f
810052.141	186239.8564	2011-07-21 10:02:12	7	f
810053.2226	186241.1647	2011-07-21 10:02:32	7	f
810052.5792	186241.3	2011-07-21 10:02:52	7	f
810053.0023	186241.5207	2011-07-21 10:03:12	7	f
810052.4849	186241.6594	2011-07-21 10:03:32	7	f
810053.702	186241.5241	2011-07-21 10:03:52	7	f
810054.5273	186241.8668	2011-07-21 10:04:12	7	f
810054.7306	186241.8194	2011-07-21 10:04:32	7	f
810054.0853	186242.4675	2011-07-21 10:04:52	7	f
810054.1389	186242.8554	2011-07-21 10:05:12	7	f
810054.8854	186243.1563	2011-07-21 10:05:32	7	f
810055.3597	186243.2453	2011-07-21 10:05:52	7	f
810056.6941	186242.9695	2011-07-21 10:06:12	7	f
810057.5504	186243.1241	2011-07-21 10:06:32	7	f
810062.8784	186241.3778	2011-07-21 10:06:52	7	f
810060.7347	186237.8098	2011-07-21 10:07:12	7	f
810059.1679	186237.7214	2011-07-21 10:07:32	7	f
810057.0369	186236.947	2011-07-21 10:07:52	7	f
810056.6246	186237.2006	2011-07-21 10:08:12	7	f
810055.08	186237.8727	2011-07-21 10:08:32	7	f
810054.2795	186238.0638	2011-07-21 10:08:52	7	f
810053.8289	186238.1926	2011-07-21 10:09:12	7	f
810052.8181	186237.7144	2011-07-21 10:09:32	7	f
810053.8857	186236.0299	2011-07-21 10:09:52	7	f
810056.3772	186235.1285	2011-07-21 10:10:12	7	f
810059.0867	186235.6362	2011-07-21 10:10:32	7	f
810059.9704	186235.7941	2011-07-21 10:10:52	7	f
810068.7567	186235.8143	2011-07-21 10:11:12	7	g
810071.2249	186236.6017	2011-07-21 10:11:32	7	f
810071.9663	186237.6133	2011-07-21 10:11:52	7	f
810088.2288	186238.3932	2011-07-21 10:12:12	7	f
810088.7822	186239.0145	2011-07-21 10:12:32	7	f
810089.5875	186238.7947	2011-07-21 10:12:52	7	f
810090.908	186238.5663	2011-07-21 10:13:12	7	g
810099.0398	186238.8417	2011-07-21 10:13:32	7	f
810099.1231	186239.69	2011-07-21 10:13:52	7	f
810098.9838	186240.3281	2011-07-21 10:14:12	7	f
810098.7393	186240.4163	2011-07-21 10:14:32	7	f
810098.7982	186240.6308	2011-07-21 10:14:52	7	f
810097.8019	186241.1353	2011-07-21 10:15:12	7	f
810097.4075	186242.6421	2011-07-21 10:15:32	7	f
810099.2348	186244.1879	2011-07-21 10:15:52	7	g
810101.2786	186245.4888	2011-07-21 10:16:12	7	f
810101.9144	186245.6579	2011-07-21 10:16:32	7	f
810102.3918	186245.1141	2011-07-21 10:16:52	7	f
810104.0509	186245.882	2011-07-21 10:17:12	7	f
810104.0312	186246.1839	2011-07-21 10:17:32	7	f
810106.6148	186245.7706	2011-07-21 10:17:52	7	f
810107.7633	186245.9378	2011-07-21 10:18:12	7	f
810110.5386	186240.2409	2011-07-21 10:18:32	7	g
810111.4014	186239.3613	2011-07-21 10:18:52	7	f
810111.5432	186239.2383	2011-07-21 10:19:12	7	f
810111.8137	186239.2378	2011-07-21 10:19:32	7	f
810113.926	186237.8236	2011-07-21 10:19:52	7	f
810114.5194	186237.5908	2011-07-21 10:20:12	7	f
810120.9757	186235.2791	2011-07-21 10:20:32	7	g
810126.3226	186233.6058	2011-07-21 10:20:52	7	g
810146.0256	186229.432	2011-07-21 10:21:12	7	g
810151.1377	186229.7439	2011-07-21 10:21:32	7	f
810151.6836	186229.8843	2011-07-21 10:21:52	7	f
810152.029	186229.9688	2011-07-21 10:22:12	7	f
810152.5944	186229.9441	2011-07-21 10:22:32	7	f
810152.8728	186230.1752	2011-07-21 10:22:52	7	f
810153.63	186230.0617	2011-07-21 10:23:12	7	f
810153.7225	186230.7145	2011-07-21 10:23:32	7	f
810154.5558	186230.6526	2011-07-21 10:23:52	7	f
810154.6977	186231.028	2011-07-21 10:24:12	7	f
810155.1238	186231.4245	2011-07-21 10:24:32	7	f
810155.6715	186232.1234	2011-07-21 10:24:52	7	f
810156.1097	186232.3078	2011-07-21 10:25:12	7	f
810156.7993	186232.074	2011-07-21 10:25:32	7	f
810157.5994	186232.2623	2011-07-21 10:25:52	7	f
810157.3757	186233.9574	2011-07-21 10:26:12	7	f
810157.0069	186234.039	2011-07-21 10:26:32	7	f
810157.0467	186234.1239	2011-07-21 10:26:52	7	f
810157.0077	186234.1881	2011-07-21 10:27:12	7	f
810157.5002	186234.4791	2011-07-21 10:27:32	7	f
810157.2117	186234.9061	2011-07-21 10:27:52	7	f
810157.0095	186235.553	2011-07-21 10:28:12	7	f
810157.5333	186236.2789	2011-07-21 10:28:32	7	f
810159.74	186236.8981	2011-07-21 10:28:52	7	f
810159.6817	186237.361	2011-07-21 10:29:12	7	f
810161.4388	186235.663	2011-07-21 10:29:32	7	f
810165.789	186234.4597	2011-07-21 10:29:52	7	f
810166.4582	186234.7891	2011-07-21 10:30:12	7	f
810168.1064	186234.6913	2011-07-21 10:30:32	7	f
810168.7522	186235.3369	2011-07-21 10:30:52	7	f
810168.7778	186235.9563	2011-07-21 10:31:12	7	f
810169.2113	186236.5132	2011-07-21 10:31:32	7	f
810169.7176	186237.1706	2011-07-21 10:31:52	7	f
810170.7752	186236.4446	2011-07-21 10:32:12	7	g
810180.3734	186234.1865	2011-07-21 10:32:32	7	g
810188.0229	186231.4662	2011-07-21 10:32:52	7	f
810188.1112	186231.6284	2011-07-21 10:33:12	7	f
810188.8849	186230.9359	2011-07-21 10:33:32	7	f
810191.4364	186230.1556	2011-07-21 10:33:52	7	g
810194.2515	186229.3323	2011-07-21 10:34:12	7	f
810194.3848	186229.3426	2011-07-21 10:34:32	7	f
810195.0747	186229.082	2011-07-21 10:34:52	7	f
810195.1855	186228.4285	2011-07-21 10:35:12	7	f
810198.1899	186228.1725	2011-07-21 10:35:32	7	f
810198.9121	186228.0143	2011-07-21 10:35:52	7	f
810199.683	186227.3362	2011-07-21 10:36:12	7	f
810203.4888	186224.8858	2011-07-21 10:36:32	7	f
810204.0449	186224.9732	2011-07-21 10:36:52	7	f
810204.4185	186224.8439	2011-07-21 10:37:12	7	f
810204.5261	186224.6953	2011-07-21 10:37:32	7	f
810204.4078	186224.5165	2011-07-21 10:37:52	7	f
810204.9686	186224.6886	2011-07-21 10:38:12	7	f
810205.8949	186224.8535	2011-07-21 10:38:32	7	f
810205.8578	186225.0591	2011-07-21 10:38:52	7	f
810215.1763	186222.9781	2011-07-21 10:39:12	7	g
810233.6766	186216.6411	2011-07-21 10:39:32	7	g
810242.8607	186209.9247	2011-07-21 10:39:52	7	f
810242.8894	186209.1949	2011-07-21 10:40:12	7	f
810242.7998	186209.224	2011-07-21 10:40:32	7	f
810242.514	186208.9436	2011-07-21 10:40:52	7	f
810242.7487	186208.5458	2011-07-21 10:41:12	7	f
810243.025	186208.6635	2011-07-21 10:41:32	7	f
810243.4612	186208.968	2011-07-21 10:41:52	7	f
810243.9355	186209.0358	2011-07-21 10:42:12	7	f
810243.9559	186209.5449	2011-07-21 10:42:32	7	f
810246.2227	186207.0394	2011-07-21 10:42:52	7	f
810247.0292	186207.6105	2011-07-21 10:43:12	7	f
810248.3542	186206.1465	2011-07-21 10:43:32	7	f
810248.4645	186206.5942	2011-07-21 10:43:52	7	f
810249.1836	186206.6973	2011-07-21 10:44:12	7	f
810249.6636	186206.9723	2011-07-21 10:44:32	7	f
810249.6685	186207.3973	2011-07-21 10:44:52	7	f
810250.2771	186207.3197	2011-07-21 10:45:12	7	f
810262.2445	186202.3618	2011-07-21 10:45:32	7	g
810277.942	186197.9777	2011-07-21 10:45:52	7	f
810280.5605	186197.4891	2011-07-21 10:46:12	7	f
810281.417	186197.181	2011-07-21 10:46:32	7	f
810281.4988	186197.4842	2011-07-21 10:46:52	7	f
810281.5883	186197.6542	2011-07-21 10:47:12	7	f
810283.8459	186194.9548	2011-07-21 10:47:32	7	f
810283.7317	186195.2267	2011-07-21 10:47:52	7	f
810284.5921	186194.5495	2011-07-21 10:48:12	7	f
810284.718	186194.9866	2011-07-21 10:48:32	7	f
810284.9052	186194.9654	2011-07-21 10:48:52	7	f
810287.7862	186190.9397	2011-07-21 10:49:12	7	f
810289.3477	186190.3316	2011-07-21 10:49:32	7	f
810291.6027	186188.1416	2011-07-21 10:49:52	7	f
810300.3382	186179.2392	2011-07-21 10:50:12	7	f
810300.5556	186179.9866	2011-07-21 10:50:32	7	f
810301.6749	186179.1805	2011-07-21 10:50:52	7	g
810307.1415	186172.0788	2011-07-21 10:51:12	7	f
810307.8831	186172.2161	2011-07-21 10:51:32	7	f
810308.3303	186172.2063	2011-07-21 10:51:52	7	f
810309.4273	186172.2081	2011-07-21 10:52:12	7	f
810309.475	186172.1775	2011-07-21 10:52:32	7	f
810309.5026	186172.1518	2011-07-21 10:52:52	7	f
810309.8263	186172.4435	2011-07-21 10:53:12	7	f
810310.4615	186172.2378	2011-07-21 10:53:32	7	f
810311.328	186172.7754	2011-07-21 10:53:52	7	f
810310.2981	186173.6681	2011-07-21 10:54:12	7	f
810308.2072	186175.7548	2011-07-21 10:54:32	7	f
810308.6295	186176.1501	2011-07-21 10:54:52	7	s
810306.717	186171.3331	2011-07-21 10:55:12	7	g
810309.4817	186167.27	2011-07-21 10:55:32	7	f
810309.9858	186166.9462	2011-07-21 10:55:52	7	f
810310.2668	186166.7981	2011-07-21 10:56:12	7	f
810311.2442	186166.2451	2011-07-21 10:56:32	7	f
810310.4006	186164.9263	2011-07-21 10:56:52	7	f
810311.0069	186164.3691	2011-07-21 10:57:12	7	f
810312.2209	186164.2561	2011-07-21 10:57:32	7	f
810312.7734	186164.5135	2011-07-21 10:57:52	7	f
810313.15	186164.5813	2011-07-21 10:58:12	7	f
810313.2619	186164.8522	2011-07-21 10:58:32	7	f
810314.2707	186163.2346	2011-07-21 10:58:52	7	f
810314.6217	186163.0267	2011-07-21 10:59:12	7	f
810314.5316	186162.701	2011-07-21 10:59:32	7	f
810315.1933	186162.8922	2011-07-21 10:59:52	7	f
810316.0675	186161.8217	2011-07-21 11:00:12	7	f
810316.3341	186160.93	2011-07-21 11:00:32	7	f
810316.7225	186159.4653	2011-07-21 11:00:52	7	f
810318.5015	186158.0384	2011-07-21 11:01:12	7	f
810318.0514	186154.1938	2011-07-21 11:01:32	7	s
810320.9446	186151.8438	2011-07-21 11:01:52	7	f
810321.125	186151.7545	2011-07-21 11:02:12	7	f
810323.8507	186144.3207	2011-07-21 11:02:32	7	f
810324.646	186143.0605	2011-07-21 11:02:52	7	g
810321.8678	186137.9428	2011-07-21 11:03:12	7	f
810322.2333	186137.4973	2011-07-21 11:03:32	7	f
810321.0189	186135.7483	2011-07-21 11:03:52	7	f
810321.567	186134.0879	2011-07-21 11:04:12	7	f
810321.9	186133.916	2011-07-21 11:04:32	7	f
810322.6067	186132.2189	2011-07-21 11:04:52	7	f
810321.7278	186128.8142	2011-07-21 11:05:12	7	f
810321.9614	186128.689	2011-07-21 11:05:32	7	f
810321.6392	186127.751	2011-07-21 11:05:52	7	f
810321.5278	186127.2021	2011-07-21 11:06:12	7	f
810322.711	186125.7497	2011-07-21 11:06:32	7	f
810323.0179	186123.7994	2011-07-21 11:06:52	7	f
810323.4546	186123.8748	2011-07-21 11:07:12	7	f
810327.1009	186116.0941	2011-07-21 11:07:32	7	s
810326.4724	186114.6081	2011-07-21 11:07:52	7	f
810326.7517	186113.5512	2011-07-21 11:08:12	7	f
810325.5243	186112.8484	2011-07-21 11:08:32	7	f
810325.9748	186112.5505	2011-07-21 11:08:52	7	f
810325.7504	186112.1099	2011-07-21 11:09:12	7	f
810326.244	186112.3041	2011-07-21 11:09:32	7	f
810324.4315	186112.226	2011-07-21 11:09:52	7	f
810324.1655	186109.2099	2011-07-21 11:10:12	7	f
810325.2841	186108.3137	2011-07-21 11:10:32	7	f
810325.7303	186107.9846	2011-07-21 11:10:52	7	f
810325.7161	186107.5414	2011-07-21 11:11:12	7	f
810326.0296	186107.2721	2011-07-21 11:11:32	7	f
810326.206	186107.3406	2011-07-21 11:11:52	7	f
810326.0682	186107.5003	2011-07-21 11:12:12	7	f
810325.7753	186106.9005	2011-07-21 11:12:32	7	f
810326.242	186106.2295	2011-07-21 11:12:52	7	f
810326.5335	186105.847	2011-07-21 11:13:12	7	f
810326.7478	186105.6199	2011-07-21 11:13:32	7	f
810327.0042	186105.5176	2011-07-21 11:13:52	7	f
810327.4776	186105.8313	2011-07-21 11:14:12	7	f
810327.6495	186105.8951	2011-07-21 11:14:32	7	f
810327.9722	186105.605	2011-07-21 11:14:52	7	f
810328.0768	186105.6488	2011-07-21 11:15:12	7	f
810328.3985	186105.3441	2011-07-21 11:15:32	7	f
810328.6463	186105.1615	2011-07-21 11:15:52	7	f
810328.4435	186105.5204	2011-07-21 11:16:12	7	f
810328.3997	186104.9615	2011-07-21 11:16:32	7	f
810329.119	186105.0814	2011-07-21 11:16:52	7	f
810329.3476	186104.9893	2011-07-21 11:17:12	7	f
810329.588	186104.9299	2011-07-21 11:17:32	7	f
810330.1682	186104.6811	2011-07-21 11:17:52	7	f
810330.0616	186104.9309	2011-07-21 11:18:12	7	f
810330.5862	186104.9405	2011-07-21 11:18:32	7	f
810332.43	186104.6471	2011-07-21 11:18:52	7	f
810333.1421	186103.9713	2011-07-21 11:19:12	7	f
810333.4566	186099.7387	2011-07-21 11:19:32	7	f
810333.8193	186099.6569	2011-07-21 11:19:52	7	f
810333.658	186099.1373	2011-07-21 11:20:12	7	f
810333.7613	186098.6782	2011-07-21 11:20:32	7	f
810333.9238	186096.7262	2011-07-21 11:20:52	7	f
810333.997	186096.514	2011-07-21 11:21:12	7	f
810334.0378	186095.8959	2011-07-21 11:21:32	7	f
810334.1331	186095.6834	2011-07-21 11:21:52	7	f
810334.6879	186094.6584	2011-07-21 11:22:12	7	f
810335.0454	186093.6376	2011-07-21 11:22:32	7	f
810335.2425	186092.8114	2011-07-21 11:22:52	7	f
810334.9081	186092.7618	2011-07-21 11:23:12	7	s
810335.4337	186092.1963	2011-07-21 11:23:32	7	f
810335.9097	186091.7836	2011-07-21 11:23:52	7	f
810335.8708	186091.6933	2011-07-21 11:24:12	7	s
810336.7097	186096.3012	2011-07-21 11:24:32	7	g
810335.6756	186106.3363	2011-07-21 11:24:52	7	s
810335.236	186109.3008	2011-07-21 11:25:12	7	f
810335.7482	186109.7482	2011-07-21 11:25:32	7	f
810335.4896	186109.2586	2011-07-21 11:25:52	7	f
810333.7784	186110.8014	2011-07-21 11:26:12	7	f
810333.7426	186111.2106	2011-07-21 11:26:32	7	f
810333.7911	186112.5271	2011-07-21 11:26:52	7	f
810334.111	186115.5762	2011-07-21 11:27:12	7	f
810334.0923	186116.2819	2011-07-21 11:27:32	7	f
810334.0818	186116.3405	2011-07-21 11:27:52	7	f
810333.6181	186116.9694	2011-07-21 11:28:12	7	f
810333.5812	186118.0003	2011-07-21 11:28:32	7	f
810333.0854	186120.9129	2011-07-21 11:28:52	7	f
810332.7697	186121.1776	2011-07-21 11:29:12	7	f
810332.9091	186121.1458	2011-07-21 11:29:32	7	f
810332.8984	186121.3846	2011-07-21 11:29:52	7	f
810333.1074	186121.3731	2011-07-21 11:30:12	7	f
810333.2313	186121.1294	2011-07-21 11:30:32	7	f
810333.5365	186120.7941	2011-07-21 11:30:52	7	f
810332.8506	186120.8768	2011-07-21 11:31:12	7	f
810332.8593	186120.8682	2011-07-21 11:31:32	7	f
810332.2411	186121.8943	2011-07-21 11:31:52	7	f
810332.1104	186122.1767	2011-07-21 11:32:12	7	f
810331.6194	186122.5399	2011-07-21 11:32:32	7	f
810331.4472	186122.4193	2011-07-21 11:32:52	7	f
810331.4421	186123.6516	2011-07-21 11:33:12	7	f
810331.5506	186123.9558	2011-07-21 11:33:32	7	f
810331.9071	186123.6579	2011-07-21 11:33:52	7	f
810331.4681	186124.5636	2011-07-21 11:34:12	7	f
810331.4689	186124.8884	2011-07-21 11:34:32	7	f
810331.9219	186124.9766	2011-07-21 11:34:52	7	f
810330.8869	186125.1227	2011-07-21 11:35:12	7	f
810330.2579	186125.8036	2011-07-21 11:35:32	7	f
810330.0187	186127.5038	2011-07-21 11:35:52	7	f
810330.4119	186127.4453	2011-07-21 11:36:12	7	f
810328.6895	186127.3258	2011-07-21 11:36:32	7	f
810328.7324	186127.8435	2011-07-21 11:36:52	7	f
810328.5417	186128.1415	2011-07-21 11:37:12	7	f
810327.9985	186129.1625	2011-07-21 11:37:32	7	f
810329.1028	186130.9144	2011-07-21 11:37:52	7	f
810328.0955	186131.9457	2011-07-21 11:38:12	7	f
810327.3942	186133.5095	2011-07-21 11:38:32	7	f
810326.7335	186133.8334	2011-07-21 11:38:52	7	g
810318.9817	186144.8715	2011-07-21 11:39:12	7	f
810318.3117	186145.2862	2011-07-21 11:39:32	7	f
810318.4522	186145.8741	2011-07-21 11:39:52	7	f
810318.0441	186146.1834	2011-07-21 11:40:12	7	f
810317.5233	186146.5689	2011-07-21 11:40:32	7	f
810317.7329	186145.93	2011-07-21 11:40:52	7	f
810317.7103	186146.1817	2011-07-21 11:41:12	7	s
810317.662	186146.1856	2011-07-21 11:41:32	7	s
810317.64	186146.2037	2011-07-21 11:41:52	7	s
810317.6818	186146.1874	2011-07-21 11:42:12	7	s
810317.3843	186146.2826	2011-07-21 11:42:32	7	s
810317.3411	186146.2944	2011-07-21 11:42:52	7	s
810317.3555	186146.3417	2011-07-21 11:43:12	7	s
810317.3092	186146.3767	2011-07-21 11:43:32	7	s
810317.2834	186146.3714	2011-07-21 11:43:52	7	s
810317.2882	186146.4105	2011-07-21 11:44:12	7	s
810317.2404	186146.4444	2011-07-21 11:44:32	7	s
810317.2366	186146.4643	2011-07-21 11:44:52	7	s
810317.2362	186146.4976	2011-07-21 11:45:12	7	s
810317.2538	186146.4971	2011-07-21 11:45:32	7	s
810317.2102	186146.5201	2011-07-21 11:45:52	7	s
810317.2143	186146.5136	2011-07-21 11:46:12	7	s
810317.1872	186146.5015	2011-07-21 11:46:32	7	s
810317.2529	186146.4782	2011-07-21 11:46:52	7	s
810317.223	186146.4827	2011-07-21 11:47:12	7	s
810317.2343	186146.4653	2011-07-21 11:47:32	7	s
810317.1867	186146.4714	2011-07-21 11:47:52	7	s
810317.1491	186146.4757	2011-07-21 11:48:12	7	s
810317.0867	186146.4902	2011-07-21 11:48:32	7	s
810317.023	186146.5202	2011-07-21 11:48:52	7	s
810317.005	186146.5107	2011-07-21 11:49:12	7	s
810317.0103	186146.5119	2011-07-21 11:49:32	7	s
810316.9755	186146.5029	2011-07-21 11:49:52	7	s
810316.9413	186146.4762	2011-07-21 11:50:12	7	s
810316.9174	186146.462	2011-07-21 11:50:32	7	s
810316.8949	186146.4723	2011-07-21 11:50:52	7	s
810316.882	186146.4896	2011-07-21 11:51:12	7	s
810316.8743	186146.4916	2011-07-21 11:51:32	7	s
810316.8436	186146.495	2011-07-21 11:51:52	7	s
810316.881	186146.4963	2011-07-21 11:52:12	7	s
810315.7109	186146.6198	2011-07-21 11:52:32	7	g
810313.2797	186148.54	2011-07-21 11:52:52	7	s
810313.132	186148.656	2011-07-21 11:53:12	7	s
810313.1288	186148.508	2011-07-21 11:53:32	7	s
810313.1126	186148.533	2011-07-21 11:53:52	7	s
810313.0905	186148.5311	2011-07-21 11:54:12	7	s
810313.0996	186148.5114	2011-07-21 11:54:32	7	s
810313.0228	186148.5465	2011-07-21 11:54:52	7	s
810312.9806	186148.5517	2011-07-21 11:55:12	7	s
810312.9687	186148.5413	2011-07-21 11:55:32	7	s
810312.9274	186148.5632	2011-07-21 11:55:52	7	s
810312.908	186148.5525	2011-07-21 11:56:12	7	s
810312.9134	186148.5727	2011-07-21 11:56:32	7	s
810312.9129	186148.5849	2011-07-21 11:56:52	7	s
810312.8612	186148.622	2011-07-21 11:57:12	7	s
810312.8591	186148.6609	2011-07-21 11:57:32	7	s
810312.8522	186148.6607	2011-07-21 11:57:52	7	s
810312.831	186148.6988	2011-07-21 11:58:12	7	s
810312.8289	186148.6943	2011-07-21 11:58:32	7	s
810312.7805	186148.7215	2011-07-21 11:58:52	7	s
810312.794	186148.7287	2011-07-21 11:59:12	7	s
810312.7888	186148.7485	2011-07-21 11:59:32	7	s
810312.7982	186148.7856	2011-07-21 11:59:52	7	s
810312.8719	186148.8393	2011-07-21 12:00:12	7	s
810312.8732	186148.8449	2011-07-21 12:00:32	7	s
810312.864	186148.868	2011-07-21 12:00:52	7	s
810312.8557	186148.8866	2011-07-21 12:01:12	7	s
810312.8068	186148.6924	2011-07-21 12:01:32	7	s
810312.9025	186148.9238	2011-07-21 12:01:52	7	s
810312.8646	186148.6333	2011-07-21 12:02:12	7	s
810312.8559	186148.6419	2011-07-21 12:02:32	7	s
810312.8605	186148.642	2011-07-21 12:02:52	7	s
810312.8482	186148.6438	2011-07-21 12:03:12	7	s
810312.862	186148.6432	2011-07-21 12:03:32	7	s
810312.8221	186148.5817	2011-07-21 12:03:52	7	s
810312.8241	186148.5696	2011-07-21 12:04:12	7	s
810312.8572	186148.583	2011-07-21 12:04:32	7	s
810312.8267	186148.603	2011-07-21 12:04:52	7	s
810312.8211	186148.6317	2011-07-21 12:05:12	7	s
810312.7971	186148.6865	2011-07-21 12:05:32	7	o
810312.7783	186148.7203	2011-07-21 12:05:52	7	o
810312.7763	186148.7559	2011-07-21 12:06:12	7	o
810312.7565	186148.8186	2011-07-21 12:06:32	7	o
810312.7335	186148.9079	2011-07-21 12:06:52	7	o
810312.7756	186148.9928	2011-07-21 12:07:12	7	o
810312.7428	186149.0561	2011-07-21 12:07:32	7	o
810312.8438	186149.1164	2011-07-21 12:07:52	7	o
810312.7564	186149.1267	2011-07-21 12:08:12	7	o
810313.9458	186149.0628	2011-07-21 12:08:32	7	o
810313.5838	186150.1258	2011-07-21 12:08:52	7	o
810313.551	186150.0601	2011-07-21 12:09:12	7	o
810313.5063	186150.0908	2011-07-21 12:09:32	7	o
810313.5205	186150.1002	2011-07-21 12:09:52	7	o
810313.5008	186150.1184	2011-07-21 12:10:12	7	o
810313.482	186150.0643	2011-07-21 12:10:32	7	o
810313.4794	186150.1388	2011-07-21 12:10:52	7	o
810313.441	186150.1452	2011-07-21 12:11:12	7	o
810313.3637	186150.1937	2011-07-21 12:11:32	7	o
810313.3757	186150.0684	2011-07-21 12:11:52	7	o
810313.288	186149.8462	2011-07-21 12:12:12	7	o
810313.3548	186149.7718	2011-07-21 12:12:32	7	o
810313.3012	186149.7743	2011-07-21 12:12:52	7	o
810313.3134	186149.7547	2011-07-21 12:13:12	7	o
810313.287	186149.6793	2011-07-21 12:13:32	7	o
810313.3622	186149.6919	2011-07-21 12:13:52	7	o
810313.3499	186149.6948	2011-07-21 12:14:12	7	o
810313.3186	186149.6949	2011-07-21 12:14:32	7	o
810313.3089	186149.6867	2011-07-21 12:14:52	7	o
810313.2755	186149.7022	2011-07-21 12:15:12	7	o
810313.2603	186149.7006	2011-07-21 12:15:32	7	o
810313.2659	186149.7141	2011-07-21 12:15:52	7	o
810313.2666	186149.6964	2011-07-21 12:16:12	7	o
810313.2118	186149.7122	2011-07-21 12:16:32	7	o
810313.1808	186149.7022	2011-07-21 12:16:52	7	o
810313.185	186149.6902	2011-07-21 12:17:12	7	o
810313.2268	186149.6527	2011-07-21 12:17:32	7	o
810313.2169	186149.6535	2011-07-21 12:17:52	7	o
810313.282	186149.5167	2011-07-21 12:18:12	7	o
810313.2903	186149.4336	2011-07-21 12:18:32	7	o
810313.2344	186149.3059	2011-07-21 12:18:52	7	o
810313.2198	186149.3299	2011-07-21 12:19:12	7	o
810313.2435	186149.3296	2011-07-21 12:19:32	7	o
810313.2471	186149.3364	2011-07-21 12:19:52	7	o
810313.2469	186149.3197	2011-07-21 12:20:12	7	o
810313.2762	186149.2473	2011-07-21 12:20:32	7	o
810313.2821	186149.2531	2011-07-21 12:20:52	7	o
810313.3047	186149.2617	2011-07-21 12:21:12	7	o
810313.3226	186149.2545	2011-07-21 12:21:32	7	o
810313.303	186149.2905	2011-07-21 12:21:52	7	o
810313.3711	186149.2206	2011-07-21 12:22:12	7	o
810313.2669	186149.2503	2011-07-21 12:22:32	7	o
810313.2742	186149.2394	2011-07-21 12:22:52	7	o
810313.2484	186149.2574	2011-07-21 12:23:12	7	o
810313.2061	186149.286	2011-07-21 12:23:32	7	o
810313.2023	186149.2848	2011-07-21 12:23:52	7	o
810313.1722	186149.3148	2011-07-21 12:24:12	7	o
810313.1521	186149.3664	2011-07-21 12:24:32	7	o
810313.1267	186149.3933	2011-07-21 12:24:52	7	o
810313.1049	186149.4259	2011-07-21 12:25:12	7	o
810313.0845	186149.443	2011-07-21 12:25:32	7	o
810313.1018	186149.4492	2011-07-21 12:25:52	7	o
810313.1333	186149.4659	2011-07-21 12:26:12	7	o
810313.1682	186149.4515	2011-07-21 12:26:32	7	o
810313.2688	186149.415	2011-07-21 12:26:52	7	o
810313.3292	186149.3904	2011-07-21 12:27:12	7	o
810313.3996	186149.3885	2011-07-21 12:27:32	7	o
810313.4418	186149.3844	2011-07-21 12:27:52	7	o
810313.4426	186149.4267	2011-07-21 12:28:12	7	o
810313.4419	186149.4889	2011-07-21 12:28:32	7	o
810313.4352	186149.5288	2011-07-21 12:28:52	7	o
810313.3869	186149.5971	2011-07-21 12:29:12	7	o
810313.4239	186149.6329	2011-07-21 12:29:32	7	o
810313.4091	186149.6836	2011-07-21 12:29:52	7	o
810313.3977	186149.7266	2011-07-21 12:30:12	7	o
810313.4104	186149.7548	2011-07-21 12:30:32	7	o
810313.5178	186149.743	2011-07-21 12:30:52	7	o
810313.5754	186149.7328	2011-07-21 12:31:12	7	o
810313.558	186149.7722	2011-07-21 12:31:32	7	o
810313.578	186149.7907	2011-07-21 12:31:52	7	o
810313.5816	186149.8176	2011-07-21 12:32:12	7	o
810313.6434	186149.7986	2011-07-21 12:32:32	7	o
810313.766	186149.7028	2011-07-21 12:32:52	7	o
810313.7963	186149.6861	2011-07-21 12:33:12	7	o
810313.7632	186149.6938	2011-07-21 12:33:32	7	o
810313.7704	186149.664	2011-07-21 12:33:52	7	o
810313.7343	186149.6683	2011-07-21 12:34:12	7	o
810313.727	186149.638	2011-07-21 12:34:32	7	o
810313.6786	186149.6241	2011-07-21 12:34:52	7	o
810313.6726	186149.6417	2011-07-21 12:35:12	7	o
810313.6655	186149.6481	2011-07-21 12:35:32	7	o
810313.6517	186149.6509	2011-07-21 12:35:52	7	o
810313.3386	186149.6021	2011-07-21 12:36:12	7	o
810313.3169	186149.6325	2011-07-21 12:36:32	7	o
810313.2952	186149.664	2011-07-21 12:36:52	7	o
810313.2691	186149.7098	2011-07-21 12:37:12	7	o
810313.2641	186149.7452	2011-07-21 12:37:32	7	o
810313.28	186149.7714	2011-07-21 12:37:52	7	o
810313.3242	186149.7529	2011-07-21 12:38:12	7	o
810313.3777	186149.7303	2011-07-21 12:38:32	7	o
810313.399	186149.7088	2011-07-21 12:38:52	7	o
810313.4651	186149.6978	2011-07-21 12:39:12	7	o
810313.5108	186149.6816	2011-07-21 12:39:32	7	o
810313.5526	186149.6653	2011-07-21 12:39:52	7	o
810313.5855	186149.6642	2011-07-21 12:40:12	7	o
810313.5464	186149.6884	2011-07-21 12:40:32	7	o
810313.5291	186149.7245	2011-07-21 12:40:52	7	o
810313.5351	186149.7058	2011-07-21 12:41:12	7	o
810313.4458	186149.6837	2011-07-21 12:41:32	7	o
810313.4448	186149.6882	2011-07-21 12:41:52	7	o
810313.5319	186149.6445	2011-07-21 12:42:12	7	o
810313.5785	186149.6016	2011-07-21 12:42:32	7	o
810313.5905	186149.6076	2011-07-21 12:42:52	7	o
810313.6517	186149.5853	2011-07-21 12:43:12	7	o
810313.6977	186149.558	2011-07-21 12:43:32	7	o
810313.6849	186149.5965	2011-07-21 12:43:52	7	o
810313.6945	186149.6269	2011-07-21 12:44:12	7	o
810313.6514	186149.6587	2011-07-21 12:44:32	7	o
810313.6526	186149.6665	2011-07-21 12:44:52	7	o
810313.6277	186149.7013	2011-07-21 12:45:12	7	o
810313.5945	186149.7557	2011-07-21 12:45:32	7	o
810313.5948	186149.7913	2011-07-21 12:45:52	7	o
810313.6021	186149.8227	2011-07-21 12:46:12	7	o
810313.5586	186149.8646	2011-07-21 12:46:32	7	o
810313.5355	186149.9138	2011-07-21 12:46:52	7	o
810313.5562	186149.9535	2011-07-21 12:47:12	7	o
810313.5907	186149.9725	2011-07-21 12:47:32	7	o
810313.6382	186150.012	2011-07-21 12:47:52	7	o
810313.6072	186150.0476	2011-07-21 12:48:12	7	o
810313.6016	186150.0741	2011-07-21 12:48:32	7	o
810313.5765	186150.0944	2011-07-21 12:48:52	7	o
810313.5204	186150.1258	2011-07-21 12:49:12	7	o
810313.5198	186150.1435	2011-07-21 12:49:32	7	o
810313.528	186150.1928	2011-07-21 12:49:52	7	o
810313.5137	186150.2279	2011-07-21 12:50:12	7	o
810313.5132	186150.2445	2011-07-21 12:50:32	7	o
810313.4966	186150.2584	2011-07-21 12:50:52	7	o
810313.4841	186150.2891	2011-07-21 12:51:12	7	o
810313.5058	186150.3232	2011-07-21 12:51:32	7	o
810313.4764	186150.3556	2011-07-21 12:51:52	7	o
810313.4377	186150.392	2011-07-21 12:52:12	7	o
810313.4431	186150.4345	2011-07-21 12:52:32	7	o
810313.502	186150.4521	2011-07-21 12:52:52	7	o
810313.5689	186150.4856	2011-07-21 12:53:12	7	o
810313.5588	186150.512	2011-07-21 12:53:32	7	o
810313.4961	186150.5343	2011-07-21 12:53:52	7	o
810313.4678	186150.5566	2011-07-21 12:54:12	7	o
810313.5027	186150.5857	2011-07-21 12:54:32	7	o
810313.4961	186150.621	2011-07-21 12:54:52	7	o
810313.5458	186150.6406	2011-07-21 12:55:12	7	o
810313.5818	186150.6607	2011-07-21 12:55:32	7	o
810313.6167	186150.6675	2011-07-21 12:55:52	7	o
810313.6066	186150.6928	2011-07-21 12:56:12	7	o
810313.5769	186150.6695	2011-07-21 12:56:32	7	o
810313.6098	186150.6906	2011-07-21 12:56:52	7	o
810313.651	186150.7143	2011-07-21 12:57:12	7	o
810313.6675	186150.7227	2011-07-21 12:57:32	7	o
810313.7346	186150.7251	2011-07-21 12:57:52	7	o
810313.7739	186150.7376	2011-07-21 12:58:12	7	o
810313.777	186150.7366	2011-07-21 12:58:32	7	o
810313.7823	186150.739	2011-07-21 12:58:52	7	o
810313.7793	186150.7589	2011-07-21 12:59:12	7	o
810313.7681	186150.7718	2011-07-21 12:59:32	7	o
810313.8672	186150.7787	2011-07-21 12:59:52	7	o
810313.9015	186150.781	2011-07-21 13:00:12	7	o
810313.9267	186150.7596	2011-07-21 13:00:32	7	o
810313.9651	186150.7309	2011-07-21 13:00:52	7	o
810313.9234	186150.7439	2011-07-21 13:01:12	7	o
810313.889	186150.7461	2011-07-21 13:01:32	7	o
810313.8232	186150.7482	2011-07-21 13:01:52	7	o
810313.7816	186150.779	2011-07-21 13:02:12	7	o
810313.7557	186150.7992	2011-07-21 13:02:32	7	o
810313.731	186150.8072	2011-07-21 13:02:52	7	o
810313.715	186150.8278	2011-07-21 13:03:12	7	o
810313.7199	186150.8391	2011-07-21 13:03:32	7	o
810313.7544	186150.8592	2011-07-21 13:03:52	7	o
810313.7751	186150.7699	2011-07-21 13:04:12	7	o
810313.8399	186150.751	2011-07-21 13:04:32	7	o
810313.8414	186150.7511	2011-07-21 13:04:52	7	o
810313.807	186150.7321	2011-07-21 13:05:12	7	o
810313.8625	186150.7162	2011-07-21 13:05:32	7	o
810313.7995	186150.704	2011-07-21 13:05:52	7	o
810313.7719	186150.7075	2011-07-21 13:06:12	7	o
810313.7468	186150.7032	2011-07-21 13:06:32	7	o
810313.7468	186150.7044	2011-07-21 13:06:52	7	o
810313.7222	186150.709	2011-07-21 13:07:12	7	o
810313.7672	186150.7106	2011-07-21 13:07:32	7	o
810313.781	186150.6889	2011-07-21 13:07:52	7	o
810313.7526	186150.669	2011-07-21 13:08:12	7	o
810313.595	186150.5455	2011-07-21 13:08:32	7	o
810313.6386	186150.5437	2011-07-21 13:08:52	7	o
810313.7164	186150.5476	2011-07-21 13:09:12	7	o
810313.7537	186150.5744	2011-07-21 13:09:32	7	o
810313.8091	186150.6053	2011-07-21 13:09:52	7	o
810313.8151	186150.61	2011-07-21 13:10:12	7	o
810313.9089	186150.6144	2011-07-21 13:10:32	7	o
810313.9718	186150.6066	2011-07-21 13:10:52	7	o
810314.9486	186150.8333	2011-07-21 13:11:12	7	o
810314.2437	186151.4793	2011-07-21 13:11:32	7	o
810314.136	186152.044	2011-07-21 13:11:52	7	o
810314.3749	186152.3104	2011-07-21 13:12:12	7	o
810313.8585	186152.8741	2011-07-21 13:12:32	7	o
810313.3428	186153.1362	2011-07-21 13:12:52	7	o
810312.8967	186153.8525	2011-07-21 13:13:12	7	o
810312.3384	186155.2167	2011-07-21 13:13:32	7	o
810312.2903	186156.4987	2011-07-21 13:13:52	7	o
810312.1822	186156.6194	2011-07-21 13:14:12	7	o
810312.3372	186157.3179	2011-07-21 13:14:32	7	o
810312.0083	186157.6334	2011-07-21 13:14:52	7	o
810309.6988	186160.1985	2011-07-21 13:15:12	7	o
810308.8862	186161.8864	2011-07-21 13:15:32	7	o
810308.6493	186163.0193	2011-07-21 13:15:52	7	o
810308.9945	186163.6966	2011-07-21 13:16:12	7	o
810308.9978	186164.3197	2011-07-21 13:16:32	7	o
810309.2036	186164.5071	2011-07-21 13:16:52	7	o
810309.4772	186164.7214	2011-07-21 13:17:12	7	o
810309.7016	186164.4034	2011-07-21 13:17:32	7	o
810308.4393	186165.8429	2011-07-21 13:17:52	7	o
810308.7319	186167.7142	2011-07-21 13:18:12	7	o
810308.1358	186168.1549	2011-07-21 13:18:32	7	o
810301.5926	186169.6291	2011-07-21 13:18:52	7	o
810296.7785	186174.5958	2011-07-21 13:19:12	7	o
810295.9887	186175.2454	2011-07-21 13:19:32	7	o
810295.64	186176.3411	2011-07-21 13:19:52	7	o
810295.1019	186179.2622	2011-07-21 13:20:12	7	o
810294.6135	186179.9436	2011-07-21 13:20:32	7	o
810294.474	186181.2624	2011-07-21 13:20:52	7	o
810293.6966	186181.0137	2011-07-21 13:21:12	7	o
810291.6537	186182.2312	2011-07-21 13:21:32	7	o
810292.0363	186181.8664	2011-07-21 13:21:52	7	o
810291.9287	186182.3643	2011-07-21 13:22:12	7	o
810291.9197	186182.6198	2011-07-21 13:22:32	7	o
810291.4865	186181.8827	2011-07-21 13:22:52	7	o
810289.8345	186182.1517	2011-07-21 13:23:12	7	o
810286.6352	186186.2351	2011-07-21 13:23:32	7	o
810282.4697	186188.6795	2011-07-21 13:23:52	7	o
810278.8235	186191.0876	2011-07-21 13:24:12	7	o
810278.3077	186191.5923	2011-07-21 13:24:32	7	o
810277.6891	186192.5639	2011-07-21 13:24:52	7	o
810273.2909	186196.1547	2011-07-21 13:25:12	7	o
810273.1203	186196.7494	2011-07-21 13:25:32	7	o
810274.1332	186196.8395	2011-07-21 13:25:52	7	o
810274.3687	186196.6375	2011-07-21 13:26:12	7	o
810274.2387	186196.6863	2011-07-21 13:26:32	7	o
810273.8561	186197.1156	2011-07-21 13:26:52	7	o
810274.1195	186197.2294	2011-07-21 13:27:12	7	o
810274.8371	186196.8742	2011-07-21 13:27:32	7	o
810275.6009	186196.9222	2011-07-21 13:27:52	7	o
810275.5669	186197.3025	2011-07-21 13:28:12	7	o
810273.5294	186198.5435	2011-07-21 13:28:32	7	o
810273.0357	186198.4172	2011-07-21 13:28:52	7	o
810272.5013	186199.2349	2011-07-21 13:29:12	7	o
810276.5843	186199.8544	2011-07-21 13:29:32	7	o
810277.0235	186200.3348	2011-07-21 13:29:52	7	o
810277.142	186200.4836	2011-07-21 13:30:12	7	o
810279.3145	186197.858	2011-07-21 13:30:32	7	o
810280.0782	186197.3442	2011-07-21 13:30:52	7	o
810280.1631	186197.6675	2011-07-21 13:31:12	7	o
810280.0253	186198.0665	2011-07-21 13:31:32	7	o
810280.661	186198.5861	2011-07-21 13:31:52	7	o
810283.3873	186196.5728	2011-07-21 13:32:12	7	o
810283.954	186196.7273	2011-07-21 13:32:32	7	o
810284.6571	186197.2214	2011-07-21 13:32:52	7	o
810284.8868	186197.5765	2011-07-21 13:33:12	7	o
810285.2678	186196.6033	2011-07-21 13:33:32	7	o
810285.3805	186197.5939	2011-07-21 13:33:52	7	o
810285.7159	186197.243	2011-07-21 13:34:12	7	o
810286.0513	186196.9823	2011-07-21 13:34:32	7	o
810286.2074	186196.5395	2011-07-21 13:34:52	7	o
810286.9171	186196.2363	2011-07-21 13:35:12	7	o
810287.6411	186195.7222	2011-07-21 13:35:32	7	o
810290.2038	186193.2327	2011-07-21 13:35:52	7	o
810290.8057	186192.1904	2011-07-21 13:36:12	7	o
810292.1963	186191.6642	2011-07-21 13:36:32	7	o
810294.3197	186190.4596	2011-07-21 13:36:52	7	o
810294.233	186190.6634	2011-07-21 13:37:12	7	o
810295.322	186189.349	2011-07-21 13:37:32	7	o
810295.6207	186188.8067	2011-07-21 13:37:52	7	o
810296.3535	186188.3664	2011-07-21 13:38:12	7	o
810297.0884	186187.5201	2011-07-21 13:38:32	7	o
810297.631	186186.9274	2011-07-21 13:38:52	7	o
810298.0591	186187.6143	2011-07-21 13:39:12	7	o
810298.3113	186187.9168	2011-07-21 13:39:32	7	o
810298.3145	186188.175	2011-07-21 13:39:52	7	o
810299.0386	186187.8511	2011-07-21 13:40:12	7	o
810299.6846	186187.361	2011-07-21 13:40:32	7	o
810301.3501	186184.8789	2011-07-21 13:40:52	7	o
810302.1907	186184.0252	2011-07-21 13:41:12	7	o
810302.666	186183.6726	2011-07-21 13:41:32	7	o
810303.0878	186183.1502	2011-07-21 13:41:52	7	o
810303.3049	186182.8207	2011-07-21 13:42:12	7	o
810305.1943	186181.0328	2011-07-21 13:42:32	7	o
810306.4561	186180.3018	2011-07-21 13:42:52	7	o
810307.1991	186179.9853	2011-07-21 13:43:12	7	o
810307.8494	186179.9136	2011-07-21 13:43:32	7	o
810309.9386	186179.7479	2011-07-21 13:43:52	7	o
810309.5039	186179.4656	2011-07-21 13:44:12	7	o
810309.4996	186180.0217	2011-07-21 13:44:32	7	o
810309.3446	186179.9773	2011-07-21 13:44:52	7	o
810311.8798	186179.2265	2011-07-21 13:45:12	7	o
810312.7582	186177.1884	2011-07-21 13:45:32	7	o
810314.2834	186175.9383	2011-07-21 13:45:52	7	o
810315.0128	186175.2275	2011-07-21 13:46:12	7	o
810315.0173	186174.4235	2011-07-21 13:46:32	7	o
810315.0274	186173.9188	2011-07-21 13:46:52	7	o
810314.8372	186173.8331	2011-07-21 13:47:12	7	o
810314.9506	186174.0396	2011-07-21 13:47:32	7	o
810315.2367	186174.1175	2011-07-21 13:47:52	7	o
810315.3008	186174.0519	2011-07-21 13:48:12	7	o
810314.5322	186172.8791	2011-07-21 13:48:32	7	o
810314.2115	186172.7878	2011-07-21 13:48:52	7	o
810313.8625	186172.721	2011-07-21 13:49:12	7	o
810314.2954	186172.3358	2011-07-21 13:49:32	7	o
810314.782	186172.097	2011-07-21 13:49:52	7	o
810314.9973	186171.95	2011-07-21 13:50:12	7	o
810316.0202	186173.1906	2011-07-21 13:50:32	7	o
810316.8073	186175.4241	2011-07-21 13:50:52	7	o
810317.6747	186175.4813	2011-07-21 13:51:12	7	o
810317.1555	186176.4063	2011-07-21 13:51:32	7	o
810316.9733	186175.9383	2011-07-21 13:51:52	7	o
810316.978	186176.4579	2011-07-21 13:52:12	7	o
810317.1489	186176.4216	2011-07-21 13:52:32	7	o
810317.2177	186176.4207	2011-07-21 13:52:52	7	o
810317.108	186176.3012	2011-07-21 13:53:12	7	o
810317.0514	186176.3048	2011-07-21 13:53:32	7	o
810317.2844	186176.4998	2011-07-21 13:53:52	7	o
810316.0934	186177.8251	2011-07-21 13:54:12	7	o
810310.5267	186180.5116	2011-07-21 13:54:32	7	o
810309.7208	186181.1852	2011-07-21 13:54:52	7	o
810309.2414	186182.2607	2011-07-21 13:55:12	7	o
810308.7685	186181.5644	2011-07-21 13:55:32	7	o
810308.7966	186181.5487	2011-07-21 13:55:52	7	o
810308.7476	186181.5726	2011-07-21 13:56:12	7	o
810308.7338	186181.5543	2011-07-21 13:56:32	7	o
810308.7107	186181.5368	2011-07-21 13:56:52	7	o
810308.6964	186181.5074	2011-07-21 13:57:12	7	o
810308.7087	186181.5067	2011-07-21 13:57:32	7	o
810308.6927	186181.5262	2011-07-21 13:57:52	7	o
810308.6617	186181.5184	2011-07-21 13:58:12	7	o
810308.6304	186181.5162	2011-07-21 13:58:32	7	o
810308.6327	186181.494	2011-07-21 13:58:52	7	o
810308.6144	186181.4956	2011-07-21 13:59:12	7	o
810308.6342	186181.4974	2011-07-21 13:59:32	7	o
810308.6305	186181.4717	2011-07-21 13:59:52	7	o
810308.6371	186181.4797	2011-07-21 14:00:12	7	o
810308.6409	186181.4798	2011-07-21 14:00:32	7	o
810308.658	186181.4715	2011-07-21 14:00:52	7	o
810308.67	186181.4998	2011-07-21 14:01:12	7	o
810308.7573	186181.5573	2011-07-21 14:01:32	7	o
810308.8057	186181.5935	2011-07-21 14:01:52	7	o
810308.8071	186181.6203	2011-07-21 14:02:12	7	o
810308.8602	186181.6733	2011-07-21 14:02:32	7	o
810308.8667	186181.6847	2011-07-21 14:02:52	7	o
810308.8842	186181.7531	2011-07-21 14:03:12	7	o
810309.1011	186181.5783	2011-07-21 14:03:32	7	o
810309.101	186181.9309	2011-07-21 14:03:52	7	o
810309.0225	186181.9471	2011-07-21 14:04:12	7	o
810309.0105	186181.9634	2011-07-21 14:04:32	7	o
810308.9968	186181.9829	2011-07-21 14:04:52	7	o
810308.9615	186182.0317	2011-07-21 14:05:12	7	o
810308.9496	186181.9779	2011-07-21 14:05:32	7	o
810308.9341	186181.9406	2011-07-21 14:05:52	7	o
810308.9056	186181.8807	2011-07-21 14:06:12	7	o
810308.9017	186181.8194	2011-07-21 14:06:32	7	o
810308.9001	186181.8004	2011-07-21 14:06:52	7	o
810308.9087	186181.7729	2011-07-21 14:07:12	7	o
810308.9231	186181.7545	2011-07-21 14:07:32	7	o
810308.953	186181.6855	2011-07-21 14:07:52	7	o
810308.9433	186181.6351	2011-07-21 14:08:12	7	o
810308.9814	186181.5953	2011-07-21 14:08:32	7	o
810308.9362	186181.5336	2011-07-21 14:08:52	7	o
810308.9508	186181.5096	2011-07-21 14:09:12	7	o
810308.9036	186181.4379	2011-07-21 14:09:32	7	o
810308.8868	186181.3739	2011-07-21 14:09:52	7	o
810308.8966	186181.3342	2011-07-21 14:10:12	7	o
810308.8866	186181.3149	2011-07-21 14:10:32	7	o
810308.8423	186181.3145	2011-07-21 14:10:52	7	o
810307.1504	186180.1093	2011-07-21 14:11:12	7	o
810307.4299	186173.7419	2011-07-21 14:11:32	7	o
810312.0402	186162.2686	2011-07-21 14:11:52	7	o
810320.5036	186142.6524	2011-07-21 14:12:12	7	o
810322.7103	186132.1614	2011-07-21 14:12:32	7	o
810324.5131	186131.5362	2011-07-21 14:12:52	7	o
810324.6645	186132.2734	2011-07-21 14:13:12	7	o
810324.7618	186132.3069	2011-07-21 14:13:32	7	o
810324.9862	186130.8131	2011-07-21 14:13:52	7	o
810326.1818	186130.1621	2011-07-21 14:14:12	7	f
810327.0153	186129.9011	2011-07-21 14:14:32	7	f
810327.6006	186130.1385	2011-07-21 14:14:52	7	f
810330.3869	186128.6113	2011-07-21 14:15:12	7	f
810330.5036	186128.4875	2011-07-21 14:15:32	7	f
810332.9388	186126.8222	2011-07-21 14:15:52	7	f
810335.0878	186119.2157	2011-07-21 14:16:12	7	f
810335.9164	186118.94	2011-07-21 14:16:32	7	f
810335.9368	186118.904	2011-07-21 14:16:52	7	f
810336.0113	186118.8933	2011-07-21 14:17:12	7	f
810336.0311	186118.8951	2011-07-21 14:17:32	7	f
810336.1239	186118.8839	2011-07-21 14:17:52	7	f
810336.1533	186118.8293	2011-07-21 14:18:12	7	f
810336.195	186118.7952	2011-07-21 14:18:32	7	f
810336.2439	186118.7747	2011-07-21 14:18:52	7	f
810336.3326	186118.7277	2011-07-21 14:19:12	7	f
810336.3675	186118.6255	2011-07-21 14:19:32	7	f
810336.3632	186118.5308	2011-07-21 14:19:52	7	f
810336.3853	186118.5127	2011-07-21 14:20:12	7	f
810336.4408	186118.3678	2011-07-21 14:20:32	7	f
810336.4963	186118.244	2011-07-21 14:20:52	7	f
810336.582	186118.0891	2011-07-21 14:21:12	7	f
810336.655	186117.9682	2011-07-21 14:21:32	7	f
810336.7651	186117.8575	2011-07-21 14:21:52	7	f
810336.8853	186117.7193	2011-07-21 14:22:12	7	f
810337.0403	186117.5702	2011-07-21 14:22:32	7	f
810337.1701	186117.4613	2011-07-21 14:22:52	7	f
810340.4233	186111.7401	2011-07-21 14:23:12	7	f
810341.3186	186111.37	2011-07-21 14:23:32	7	f
810342.8014	186111.3743	2011-07-21 14:23:52	7	f
810342.5236	186110.8439	2011-07-21 14:24:12	7	f
810342.8805	186109.862	2011-07-21 14:24:32	7	f
810342.99	186109.7902	2011-07-21 14:24:52	7	f
810343.1079	186109.6965	2011-07-21 14:25:12	7	f
810343.2704	186109.6588	2011-07-21 14:25:32	7	f
810343.3965	186109.5921	2011-07-21 14:25:52	7	f
810343.4949	186109.5321	2011-07-21 14:26:12	7	f
810344.2566	186108.857	2011-07-21 14:26:32	7	f
810344.9726	186108.9811	2011-07-21 14:26:52	7	f
810345.1065	186109.0403	2011-07-21 14:27:12	7	f
810345.2097	186108.866	2011-07-21 14:27:32	7	f
810345.313	186108.7539	2011-07-21 14:27:52	7	f
810345.4969	186108.5835	2011-07-21 14:28:12	7	f
810345.5594	186108.3944	2011-07-21 14:28:32	7	f
810345.7104	186108.2273	2011-07-21 14:28:52	7	f
810346.1659	186107.8962	2011-07-21 14:29:12	7	f
810346.3581	186107.6238	2011-07-21 14:29:32	7	f
810346.55	186107.4236	2011-07-21 14:29:52	7	f
810346.4112	186106.7647	2011-07-21 14:30:12	7	f
810346.4267	186106.5172	2011-07-21 14:30:32	7	f
810348.7971	186103.0454	2011-07-21 14:30:52	7	f
810349.4957	186101.7328	2011-07-21 14:31:12	7	f
810350.0947	186101.339	2011-07-21 14:31:32	7	f
810350.1494	186101.4366	2011-07-21 14:31:52	7	f
810350.3376	186101.4276	2011-07-21 14:32:12	7	f
810350.5095	186100.9487	2011-07-21 14:32:32	7	f
810350.5878	186100.8947	2011-07-21 14:32:52	7	f
810350.6703	186101.0466	2011-07-21 14:33:12	7	f
810350.8289	186100.9032	2011-07-21 14:33:32	7	f
810351.0313	186100.6455	2011-07-21 14:33:52	7	f
810351.3803	186098.324	2011-07-21 14:34:12	7	f
810352.8445	186096.9194	2011-07-21 14:34:32	7	f
810352.7364	186097.1704	2011-07-21 14:34:52	7	f
810352.7985	186096.4462	2011-07-21 14:35:12	7	f
810353.4324	186094.8855	2011-07-21 14:35:32	7	f
810353.8331	186094.4614	2011-07-21 14:35:52	7	f
810354.5432	186093.8856	2011-07-21 14:36:12	7	f
810354.3023	186093.4801	2011-07-21 14:36:32	7	f
810354.7946	186092.4517	2011-07-21 14:36:52	7	f
810354.9743	186091.3379	2011-07-21 14:37:12	7	f
810355.0561	186091.1394	2011-07-21 14:37:32	7	f
810355.1985	186090.0009	2011-07-21 14:37:52	7	f
810355.6755	186089.862	2011-07-21 14:38:12	7	f
810355.6669	186088.4334	2011-07-21 14:38:32	7	f
810355.0776	186087.9855	2011-07-21 14:38:52	7	f
810354.434	186090.3645	2011-07-21 14:39:12	7	f
810354.432	186091.0085	2011-07-21 14:39:32	7	f
810354.4438	186090.0423	2011-07-21 14:39:52	7	f
810353.851	186089.9302	2011-07-21 14:40:12	7	f
810353.0334	186090.3909	2011-07-21 14:40:32	7	f
810352.9479	186090.4558	2011-07-21 14:40:52	7	o
810352.1953	186090.4794	2011-07-21 14:41:12	7	f
810352.368	186091.1095	2011-07-21 14:41:32	7	f
810351.3266	186090.7636	2011-07-21 14:41:52	7	f
810348.6738	186093.0542	2011-07-21 14:42:12	7	f
810348.3868	186094.2644	2011-07-21 14:42:32	7	f
810348.5228	186094.6563	2011-07-21 14:42:52	7	f
810348.4349	186094.6999	2011-07-21 14:43:12	7	f
810348.72	186095.4129	2011-07-21 14:43:32	7	f
810349.0293	186095.6352	2011-07-21 14:43:52	7	f
810348.7198	186097.7022	2011-07-21 14:44:12	7	f
810348.7397	186099.7674	2011-07-21 14:44:32	7	f
810348.3103	186100.8981	2011-07-21 14:44:52	7	f
810348.0755	186101.4482	2011-07-21 14:45:12	7	f
810346.7581	186101.0871	2011-07-21 14:45:32	7	f
810346.3364	186103.7831	2011-07-21 14:45:52	7	f
810345.6316	186105.665	2011-07-21 14:46:12	7	f
810344.9167	186108.2027	2011-07-21 14:46:32	7	f
810342.8258	186106.8322	2011-07-21 14:46:52	7	f
810343.616	186107.3228	2011-07-21 14:47:12	7	f
810342.7021	186107.8935	2011-07-21 14:47:32	7	f
810343.2423	186108.0026	2011-07-21 14:47:52	7	f
810343.5195	186108.1347	2011-07-21 14:48:12	7	f
810343.3921	186108.4139	2011-07-21 14:48:32	7	f
810343.1185	186111.5456	2011-07-21 14:48:52	7	f
810343.852	186110.6948	2011-07-21 14:49:12	7	f
810343.6994	186109.9931	2011-07-21 14:49:32	7	f
810342.9895	186111.6301	2011-07-21 14:49:52	7	f
810335.9989	186115.4634	2011-07-21 14:50:12	7	f
810335.9906	186115.8959	2011-07-21 14:50:32	7	f
810335.8772	186115.9475	2011-07-21 14:50:52	7	f
810335.8069	186116.2732	2011-07-21 14:51:12	7	f
810332.2755	186117.0868	2011-07-21 14:51:32	7	f
810332.2504	186117.8679	2011-07-21 14:51:52	7	f
810324.7535	186119.847	2011-07-21 14:52:12	7	g
810312.8017	186128.2692	2011-07-21 14:52:32	7	g
810300.5854	186140.2395	2011-07-21 14:52:52	7	f
810299.8438	186141.278	2011-07-21 14:53:12	7	f
810299.8499	186142.2115	2011-07-21 14:53:32	7	f
810299.8844	186143.4908	2011-07-21 14:53:52	7	f
810299.8871	186143.8936	2011-07-21 14:54:12	7	f
810299.9164	186143.8646	2011-07-21 14:54:32	7	f
810300.0773	186144.0693	2011-07-21 14:54:52	7	f
810300.4356	186144.4156	2011-07-21 14:55:12	7	f
810300.4718	186144.7117	2011-07-21 14:55:32	7	f
810300.9459	186144.5693	2011-07-21 14:55:52	7	f
810299.9015	186145.9419	2011-07-21 14:56:12	7	f
810298.1473	186148.7714	2011-07-21 14:56:32	7	f
810298.1179	186149.4566	2011-07-21 14:56:52	7	f
810285.6999	186159.6668	2011-07-21 14:57:12	7	f
810275.5125	186165.4925	2011-07-21 14:57:32	7	g
810251.4641	186171.5933	2011-07-21 14:57:52	7	g
810229.8529	186179.276	2011-07-21 14:58:12	7	g
810210.7376	186185.0029	2011-07-21 14:58:32	7	g
810202.2941	186186.0512	2011-07-21 14:58:52	7	g
810197.7413	186176.8834	2011-07-21 14:59:12	7	g
810197.7815	186172.5188	2011-07-21 14:59:32	7	f
810197.8573	186172.0999	2011-07-21 14:59:52	7	f
810197.3002	186170.4952	2011-07-21 15:00:12	7	f
810195.889	186170.7604	2011-07-21 15:00:32	7	f
810193.178	186171.1224	2011-07-21 15:00:52	7	f
810191.5402	186171.5733	2011-07-21 15:01:12	7	f
810190.8153	186171.9861	2011-07-21 15:01:32	7	f
810189.5192	186172.1497	2011-07-21 15:01:52	7	f
810188.7973	186172.606	2011-07-21 15:02:12	7	f
810188.8618	186173.5315	2011-07-21 15:02:32	7	f
810184.6259	186173.2404	2011-07-21 15:02:52	7	f
810183.3527	186174.6673	2011-07-21 15:03:12	7	f
810182.7633	186174.5254	2011-07-21 15:03:32	7	f
810180.4536	186174.2051	2011-07-21 15:03:52	7	f
810179.8309	186175.0553	2011-07-21 15:04:12	7	f
810176.5344	186174.9262	2011-07-21 15:04:32	7	g
810157.693	186178.4883	2011-07-21 15:04:52	7	f
810157.4794	186178.6966	2011-07-21 15:05:12	7	f
810156.2655	186178.8264	2011-07-21 15:05:32	7	f
810153.5184	186179.76	2011-07-21 15:05:52	7	f
810153.771	186180.0503	2011-07-21 15:06:12	7	f
810153.0119	186180.3473	2011-07-21 15:06:32	7	f
810153.0787	186180.3597	2011-07-21 15:06:52	7	f
810152.8193	186180.3495	2011-07-21 15:07:12	7	f
810152.8462	186180.3649	2011-07-21 15:07:32	7	f
810151.2346	186180.8567	2011-07-21 15:07:52	7	f
810151.2969	186181.1915	2011-07-21 15:08:12	7	f
810151.17	186181.108	2011-07-21 15:08:32	7	f
810150.2692	186179.5858	2011-07-21 15:08:52	7	f
810148.8787	186180.0242	2011-07-21 15:09:12	7	f
810148.4436	186181.7543	2011-07-21 15:09:32	7	f
810145.6944	186181.7467	2011-07-21 15:09:52	7	f
810145.0113	186181.923	2011-07-21 15:10:12	7	f
810145.124	186181.1727	2011-07-21 15:10:32	7	f
810143.6241	186181.3759	2011-07-21 15:10:52	7	f
810143.4305	186181.952	2011-07-21 15:11:12	7	f
810143.5772	186181.9705	2011-07-21 15:11:32	7	f
810141.7046	186181.65	2011-07-21 15:11:52	7	f
810135.301	186183.8924	2011-07-21 15:12:12	7	g
810127.4234	186186.4279	2011-07-21 15:12:32	7	g
810123.2428	186186.1744	2011-07-21 15:12:52	7	f
810115.364	186185.1525	2011-07-21 15:13:12	7	f
810114.238	186185.5846	2011-07-21 15:13:32	7	f
810105.5268	186183.4901	2011-07-21 15:13:52	7	f
810094.5718	186183.1123	2011-07-21 15:14:12	7	s
810094.4467	186182.8698	2011-07-21 15:14:32	7	s
810098.5714	186172.9844	2011-07-21 15:14:52	7	s
810098.3622	186172.7201	2011-07-21 15:15:12	7	s
810096.0322	186172.8052	2011-07-21 15:15:32	7	s
810092.7653	186169.0887	2011-07-21 15:15:52	7	g
810082.7812	186152.5211	2011-07-21 15:16:12	7	g
810069.6957	186146.8493	2011-07-21 15:16:32	7	g
810061.5334	186147.4171	2011-07-21 15:16:52	7	f
810060.2755	186147.8446	2011-07-21 15:17:12	7	f
810049.6633	186148.3866	2011-07-21 15:17:32	7	s
810040.5969	186149.5957	2011-07-21 15:17:52	7	f
810034.3252	186149.3222	2011-07-21 15:18:12	7	o
810016.1182	186151.1339	2011-07-21 15:18:32	7	o
809997.7389	186150.6525	2011-07-21 15:18:52	7	o
809975.5135	186152.0942	2011-07-21 15:19:12	7	o
809959.948	186153.4803	2011-07-21 15:19:32	7	o
809957.8648	186154.5207	2011-07-21 15:19:52	7	o
809957.8149	186154.4634	2011-07-21 15:20:12	7	o
809956.4041	186154.5006	2011-07-21 15:20:32	7	o
809952.9525	186156.7656	2011-07-21 15:20:52	7	o
809950.4399	186157.287	2011-07-21 15:21:12	7	o
809943.571	186158.3776	2011-07-21 15:21:32	7	o
809940.4317	186159.4076	2011-07-21 15:21:52	7	o
809940.1011	186159.0757	2011-07-21 15:22:12	7	o
809940.1644	186158.99	2011-07-21 15:22:32	7	o
809940.0665	186159.1245	2011-07-21 15:22:52	7	o
810365.6217	185993.8896	2011-08-16 09:20:50	8	o
810364.4832	185995.6116	2011-08-16 09:21:10	8	o
810362.5461	185998.1464	2011-08-16 09:21:30	8	o
810360.4055	186000.425	2011-08-16 09:21:50	8	o
810359.2822	186002.3677	2011-08-16 09:22:10	8	o
810359.259	186002.4181	2011-08-16 09:22:30	8	o
810358.8678	186003.1162	2011-08-16 09:22:50	8	o
810357.475	186005.6825	2011-08-16 09:23:10	8	o
810355.6951	186008.3296	2011-08-16 09:23:30	8	o
810355.8212	186009.2629	2011-08-16 09:23:50	8	o
810355.715	186010.0678	2011-08-16 09:24:10	8	o
810355.7029	186010.0852	2011-08-16 09:24:30	8	o
810355.6266	186010.1682	2011-08-16 09:24:50	8	o
810355.542	186010.2075	2011-08-16 09:25:10	8	o
810355.4755	186010.2519	2011-08-16 09:25:30	8	o
810355.3479	186010.3375	2011-08-16 09:25:50	8	f
810355.2103	186010.4072	2011-08-16 09:26:10	8	f
810355.1426	186010.5283	2011-08-16 09:26:30	8	f
810355.0608	186010.6589	2011-08-16 09:26:50	8	f
810354.8919	186010.7697	2011-08-16 09:27:10	8	f
810354.8248	186010.8964	2011-08-16 09:27:30	8	f
810354.7261	186011.0331	2011-08-16 09:27:50	8	f
810354.5783	186011.1714	2011-08-16 09:28:10	8	f
810354.4681	186011.3066	2011-08-16 09:28:30	8	f
810354.3114	186011.4412	2011-08-16 09:28:50	8	f
810354.1673	186011.5418	2011-08-16 09:29:10	8	f
810354.051	186011.7413	2011-08-16 09:29:30	8	f
810353.9475	186011.9268	2011-08-16 09:29:50	8	f
810353.8107	186012.1455	2011-08-16 09:30:10	8	f
810353.5458	186012.6824	2011-08-16 09:30:30	8	f
810350.45	186022.0988	2011-08-16 09:30:50	8	f
810350.5242	186024.9012	2011-08-16 09:31:10	8	f
810349.8863	186026.2481	2011-08-16 09:31:30	8	f
810350.4858	186026.7342	2011-08-16 09:31:50	8	f
810350.473	186026.8349	2011-08-16 09:32:10	8	f
810350.4754	186026.8973	2011-08-16 09:32:30	8	f
810350.4562	186027.0112	2011-08-16 09:32:50	8	f
810350.5005	186027.0973	2011-08-16 09:33:10	8	f
810350.5199	186027.1959	2011-08-16 09:33:30	8	f
810350.5538	186027.2549	2011-08-16 09:33:50	8	f
810350.5412	186027.3079	2011-08-16 09:34:10	8	f
810350.611	186027.4093	2011-08-16 09:34:30	8	f
810352.2937	186027.1581	2011-08-16 09:34:50	8	f
810354.2091	186026.657	2011-08-16 09:35:10	8	f
810355.7282	186028.409	2011-08-16 09:35:30	8	f
810356.2546	186028.6255	2011-08-16 09:35:50	8	f
810356.2061	186028.7005	2011-08-16 09:36:10	8	f
810356.2379	186028.8184	2011-08-16 09:36:30	8	f
810358.1219	186026.8835	2011-08-16 09:36:50	8	f
810361.834	186022.5378	2011-08-16 09:37:10	8	f
810362.61	186020.436	2011-08-16 09:37:30	8	f
810363.2434	186018.3904	2011-08-16 09:37:50	8	f
810363.5927	186017.8632	2011-08-16 09:38:10	8	f
810363.6047	186017.8035	2011-08-16 09:38:30	8	f
810363.6328	186017.7433	2011-08-16 09:38:50	8	f
810363.6243	186017.7909	2011-08-16 09:39:10	8	f
810364.3877	186016.7632	2011-08-16 09:39:30	8	f
810364.4309	186016.6646	2011-08-16 09:39:50	8	f
810364.4325	186016.5756	2011-08-16 09:40:10	8	f
810364.4099	186016.4792	2011-08-16 09:40:30	8	f
810364.4126	186016.3803	2011-08-16 09:40:50	8	f
810364.4999	186016.2232	2011-08-16 09:41:10	8	f
810364.6626	186016.0498	2011-08-16 09:41:30	8	f
810366.3918	186013.0204	2011-08-16 09:41:50	8	f
810366.4711	186013.4381	2011-08-16 09:42:10	8	f
810367.3641	186015.4406	2011-08-16 09:42:30	8	f
810367.6082	186016.3647	2011-08-16 09:42:50	8	f
810367.3246	186016.3469	2011-08-16 09:43:10	8	f
810367.3035	186016.3595	2011-08-16 09:43:30	8	f
810366.0553	186017.2689	2011-08-16 09:43:50	8	s
810366.0439	186017.3331	2011-08-16 09:44:10	8	s
810366.0782	186017.3777	2011-08-16 09:44:30	8	f
810366.0316	186017.4661	2011-08-16 09:44:50	8	f
810366.0054	186017.5809	2011-08-16 09:45:10	8	f
810365.9609	186017.695	2011-08-16 09:45:30	8	f
810365.968	186017.8176	2011-08-16 09:45:50	8	f
810365.9051	186017.9567	2011-08-16 09:46:10	8	f
810365.9791	186018.1106	2011-08-16 09:46:30	8	f
810366.0215	186018.2522	2011-08-16 09:46:50	8	f
810366.0465	186018.3665	2011-08-16 09:47:10	8	f
810366.1183	186018.4981	2011-08-16 09:47:30	8	f
810366.2001	186018.6489	2011-08-16 09:47:50	8	f
810365.4547	186021.14	2011-08-16 09:48:10	8	f
810366.7955	186023.9002	2011-08-16 09:48:30	8	f
810366.6143	186024.4489	2011-08-16 09:48:50	8	f
810366.6185	186024.4824	2011-08-16 09:49:10	8	f
810366.6322	186024.5496	2011-08-16 09:49:30	8	f
810366.7117	186024.5891	2011-08-16 09:49:50	8	f
810366.7216	186024.6796	2011-08-16 09:50:10	8	f
810366.8302	186024.7401	2011-08-16 09:50:30	8	f
810366.8938	186024.7557	2011-08-16 09:50:50	8	f
810367.0657	186024.7773	2011-08-16 09:51:10	8	f
810367.1051	186024.8733	2011-08-16 09:51:30	8	f
810367.2331	186024.9067	2011-08-16 09:51:50	8	f
810367.3644	186024.9736	2011-08-16 09:52:10	8	f
810367.5342	186024.9918	2011-08-16 09:52:30	8	f
810367.6756	186024.9901	2011-08-16 09:52:50	8	f
810367.8714	186024.9614	2011-08-16 09:53:10	8	f
810367.9771	186024.9962	2011-08-16 09:53:30	8	f
810368.6657	186026.0538	2011-08-16 09:53:50	8	f
810368.9827	186026.7724	2011-08-16 09:54:10	8	f
810368.8292	186027.8149	2011-08-16 09:54:30	8	f
810369.9726	186027.8217	2011-08-16 09:54:50	8	f
810370.0271	186027.8815	2011-08-16 09:55:10	8	f
810370.0847	186027.9157	2011-08-16 09:55:30	8	f
810370.1659	186027.8874	2011-08-16 09:55:50	8	f
810370.2283	186027.9397	2011-08-16 09:56:10	8	f
810370.3319	186027.881	2011-08-16 09:56:30	8	f
810370.4023	186027.8991	2011-08-16 09:56:50	8	f
810370.4819	186027.9408	2011-08-16 09:57:10	8	f
810370.6217	186027.8757	2011-08-16 09:57:30	8	f
810370.6337	186027.925	2011-08-16 09:57:50	8	f
810370.6537	186028.0069	2011-08-16 09:58:10	8	f
810370.7683	186028.0933	2011-08-16 09:58:30	8	f
810370.8502	186028.243	2011-08-16 09:58:50	8	f
810370.9644	186028.3616	2011-08-16 09:59:10	8	f
810370.9066	186029.5731	2011-08-16 09:59:30	8	f
810371.1725	186029.6158	2011-08-16 09:59:50	8	f
810371.3399	186030.7641	2011-08-16 10:00:10	8	f
810371.287	186032.66	2011-08-16 10:00:30	8	f
810371.3204	186032.8614	2011-08-16 10:00:50	8	f
810371.6027	186034.5465	2011-08-16 10:01:10	8	f
810372.6412	186035.7999	2011-08-16 10:01:30	8	f
810372.8551	186035.7585	2011-08-16 10:01:50	8	f
810372.7892	186035.8274	2011-08-16 10:02:10	8	f
810372.7947	186035.8876	2011-08-16 10:02:30	8	f
810372.8159	186036.0241	2011-08-16 10:02:50	8	f
810372.7635	186036.2125	2011-08-16 10:03:10	8	f
810372.7714	186036.3118	2011-08-16 10:03:30	8	f
810372.7462	186036.421	2011-08-16 10:03:50	8	f
810372.6421	186036.602	2011-08-16 10:04:10	8	f
810372.6357	186036.7386	2011-08-16 10:04:30	8	f
810372.6345	186036.8609	2011-08-16 10:04:50	8	f
810372.5957	186036.9641	2011-08-16 10:05:10	8	f
810372.5435	186037.059	2011-08-16 10:05:30	8	f
810372.4757	186037.2057	2011-08-16 10:05:50	8	f
810372.4669	186037.3478	2011-08-16 10:06:10	8	f
810372.5293	186037.5068	2011-08-16 10:06:30	8	f
810372.5302	186037.7204	2011-08-16 10:06:50	8	f
810372.963	186037.6222	2011-08-16 10:07:10	8	f
810374.2271	186037.3918	2011-08-16 10:07:30	8	f
810374.189	186037.6475	2011-08-16 10:07:50	8	f
810374.2148	186037.6762	2011-08-16 10:08:10	8	f
810374.2649	186037.7725	2011-08-16 10:08:30	8	f
810374.3013	186037.845	2011-08-16 10:08:50	8	f
810374.3202	186037.958	2011-08-16 10:09:10	8	f
810374.3505	186038.097	2011-08-16 10:09:30	8	f
810374.3547	186038.2829	2011-08-16 10:09:50	8	f
810374.3869	186038.4309	2011-08-16 10:10:10	8	f
810374.3868	186038.6289	2011-08-16 10:10:30	8	f
810374.4064	186038.7897	2011-08-16 10:10:50	8	f
810374.1465	186040.3791	2011-08-16 10:11:10	8	f
810373.9786	186040.5055	2011-08-16 10:11:30	8	f
810374.0305	186040.6798	2011-08-16 10:11:50	8	f
810374.1319	186040.8168	2011-08-16 10:12:10	8	f
810374.2323	186040.9394	2011-08-16 10:12:30	8	f
810374.3458	186041.1002	2011-08-16 10:12:50	8	f
810374.4575	186041.2243	2011-08-16 10:13:10	8	f
810374.5378	186041.3328	2011-08-16 10:13:30	8	f
810374.646	186041.361	2011-08-16 10:13:50	8	f
810375.7425	186040.6176	2011-08-16 10:14:10	8	f
810375.8484	186040.866	2011-08-16 10:14:30	8	f
810375.9462	186040.8216	2011-08-16 10:14:50	8	f
810376.0736	186040.8495	2011-08-16 10:15:10	8	f
810376.2032	186040.8329	2011-08-16 10:15:30	8	f
810376.3815	186040.8258	2011-08-16 10:15:50	8	f
810376.5306	186040.7799	2011-08-16 10:16:10	8	f
810376.6848	186040.6729	2011-08-16 10:16:30	8	f
810376.8081	186040.5772	2011-08-16 10:16:50	8	f
810376.9689	186040.4805	2011-08-16 10:17:10	8	f
810377.0759	186040.4353	2011-08-16 10:17:30	8	f
810377.2936	186040.3495	2011-08-16 10:17:50	8	f
810377.7266	186040.051	2011-08-16 10:18:10	8	f
810377.6856	186039.8694	2011-08-16 10:18:30	8	f
810377.8457	186039.815	2011-08-16 10:18:50	8	f
810377.9538	186039.7164	2011-08-16 10:19:10	8	f
810378.1374	186039.6216	2011-08-16 10:19:30	8	f
810378.2649	186039.5394	2011-08-16 10:19:50	8	f
810378.442	186039.3676	2011-08-16 10:20:10	8	f
810378.6177	186039.1724	2011-08-16 10:20:30	8	f
810378.8271	186039.0185	2011-08-16 10:20:50	8	f
810378.9809	186038.9049	2011-08-16 10:21:10	8	f
810379.1812	186038.814	2011-08-16 10:21:30	8	f
810379.3947	186038.737	2011-08-16 10:21:50	8	f
810379.5783	186038.6645	2011-08-16 10:22:10	8	f
810379.7761	186038.6036	2011-08-16 10:22:30	8	f
810380.0986	186038.4025	2011-08-16 10:22:50	8	f
810379.8438	186039.3068	2011-08-16 10:23:10	8	f
810380.0489	186039.2316	2011-08-16 10:23:30	8	f
810380.2341	186039.1581	2011-08-16 10:23:50	8	f
810380.3742	186039.104	2011-08-16 10:24:10	8	f
810380.4542	186039.1324	2011-08-16 10:24:30	8	f
810382.2691	186037.9248	2011-08-16 10:24:50	8	f
810383.7045	186039.0798	2011-08-16 10:25:10	8	f
810382.6707	186039.3004	2011-08-16 10:25:30	8	f
810383.0691	186040.2266	2011-08-16 10:25:50	8	f
810382.5631	186040.7972	2011-08-16 10:26:10	8	f
810382.134	186041.3784	2011-08-16 10:26:30	8	f
810381.5857	186042.4581	2011-08-16 10:26:50	8	f
810381.3147	186042.2762	2011-08-16 10:27:10	8	f
810381.2924	186042.281	2011-08-16 10:27:30	8	f
810381.1607	186042.4198	2011-08-16 10:27:50	8	f
810381.1728	186042.4225	2011-08-16 10:28:10	8	f
810381.1392	186042.5325	2011-08-16 10:28:30	8	f
810381.0611	186042.6232	2011-08-16 10:28:50	8	f
810378.7799	186045.9914	2011-08-16 10:29:10	8	f
810378.0551	186046.7257	2011-08-16 10:29:30	8	f
810376.1267	186047.5967	2011-08-16 10:29:50	8	f
810370.994	186043.0837	2011-08-16 10:30:10	8	f
810369.8681	186045.4479	2011-08-16 10:30:30	8	f
810369.2739	186046.0066	2011-08-16 10:30:50	8	f
810368.4844	186046.9722	2011-08-16 10:31:10	8	f
810364.7208	186050.0646	2011-08-16 10:31:30	8	f
810363.8627	186051.3526	2011-08-16 10:31:50	8	f
810358.3389	186052.9894	2011-08-16 10:32:10	8	f
810357.3025	186054.8507	2011-08-16 10:32:30	8	f
810356.813	186055.7579	2011-08-16 10:32:50	8	f
810356.9242	186055.5493	2011-08-16 10:33:10	8	f
810356.8652	186055.5973	2011-08-16 10:33:30	8	f
810357.53	186056.3559	2011-08-16 10:33:50	8	f
810354.9663	186059.1302	2011-08-16 10:34:10	8	f
810353.6763	186060.2284	2011-08-16 10:34:30	8	f
810352.5222	186061.962	2011-08-16 10:34:50	8	f
810352.4225	186062.2333	2011-08-16 10:35:10	8	f
810347.5735	186064.0162	2011-08-16 10:35:30	8	f
810345.265	186066.4668	2011-08-16 10:35:50	8	f
810338.1803	186072.7363	2011-08-16 10:36:10	8	g
810332.1513	186082.0552	2011-08-16 10:36:30	8	f
810331.3241	186084.9828	2011-08-16 10:36:50	8	f
810329.9105	186085.5994	2011-08-16 10:37:10	8	f
810329.9865	186087.8735	2011-08-16 10:37:30	8	f
810328.7745	186090.97	2011-08-16 10:37:50	8	f
810327.6631	186094.248	2011-08-16 10:38:10	8	g
810326.8273	186097.182	2011-08-16 10:38:30	8	f
810319.4204	186102.5125	2011-08-16 10:38:50	8	f
810316.4353	186104.6312	2011-08-16 10:39:10	8	f
810316.3928	186104.8166	2011-08-16 10:39:30	8	f
810316.516	186105.1813	2011-08-16 10:39:50	8	f
810312.8928	186108.6959	2011-08-16 10:40:10	8	f
810312.6676	186110.0818	2011-08-16 10:40:30	8	f
810313.0023	186110.4695	2011-08-16 10:40:50	8	f
810312.9725	186110.513	2011-08-16 10:41:10	8	f
810312.8814	186110.6922	2011-08-16 10:41:30	8	f
810312.894	186110.7705	2011-08-16 10:41:50	8	f
810312.884	186110.9025	2011-08-16 10:42:10	8	f
810312.8798	186111.0882	2011-08-16 10:42:30	8	f
810303.2346	186124.7639	2011-08-16 10:42:50	8	g
810299.5776	186132.3297	2011-08-16 10:43:10	8	o
810299.6028	186132.3728	2011-08-16 10:43:30	8	s
810299.624	186132.5082	2011-08-16 10:43:50	8	f
810299.5986	186132.6875	2011-08-16 10:44:10	8	f
810299.5646	186132.8276	2011-08-16 10:44:30	8	f
810298.098	186134.8873	2011-08-16 10:44:50	8	f
810295.6084	186139.6453	2011-08-16 10:45:10	8	g
810295.2548	186141.0767	2011-08-16 10:45:30	8	f
810295.2083	186141.1174	2011-08-16 10:45:50	8	f
810295.0359	186141.1313	2011-08-16 10:46:10	8	f
810292.5962	186141.9911	2011-08-16 10:46:30	8	g
810277.6515	186154.84	2011-08-16 10:46:50	8	f
810262.74	186163.9003	2011-08-16 10:47:10	8	f
810252.0137	186171.8663	2011-08-16 10:47:30	8	g
810243.852	186175.9845	2011-08-16 10:47:50	8	g
810228.771	186184.8254	2011-08-16 10:48:10	8	g
810222.4818	186189.183	2011-08-16 10:48:30	8	f
810216.2651	186192.2172	2011-08-16 10:48:50	8	f
810215.0339	186194.1651	2011-08-16 10:49:10	8	f
810213.3701	186194.4448	2011-08-16 10:49:30	8	f
810213.4034	186197.2402	2011-08-16 10:49:50	8	f
810211.3743	186197.4137	2011-08-16 10:50:10	8	f
810209.3566	186198.0458	2011-08-16 10:50:30	8	f
810208.7965	186198.3554	2011-08-16 10:50:50	8	f
810207.1846	186199.9195	2011-08-16 10:51:10	8	f
810205.5293	186198.1306	2011-08-16 10:51:30	8	o
810206.4666	186197.1546	2011-08-16 10:51:50	8	o
810206.3983	186197.3591	2011-08-16 10:52:10	8	o
810206.4592	186197.3857	2011-08-16 10:52:30	8	o
810206.4977	186197.3781	2011-08-16 10:52:50	8	o
810206.5182	186197.3388	2011-08-16 10:53:10	8	o
810206.5257	186197.2979	2011-08-16 10:53:30	8	o
810206.5623	186197.3226	2011-08-16 10:53:50	8	o
810206.5499	186197.2609	2011-08-16 10:54:10	8	o
810206.5494	186197.232	2011-08-16 10:54:30	8	o
810206.5895	186197.2212	2011-08-16 10:54:50	8	o
810206.5965	186197.2192	2011-08-16 10:55:10	8	o
810206.6279	186197.2381	2011-08-16 10:55:30	8	o
810206.6475	186197.2243	2011-08-16 10:55:50	8	o
810206.6612	186197.2248	2011-08-16 10:56:10	8	o
810206.6362	186197.1961	2011-08-16 10:56:30	8	o
810206.4844	186197.1252	2011-08-16 10:56:50	8	f
810206.4102	186196.998	2011-08-16 10:57:10	8	f
810206.3349	186196.9441	2011-08-16 10:57:30	8	f
810206.2488	186196.8955	2011-08-16 10:57:50	8	f
810206.0727	186196.9716	2011-08-16 10:58:10	8	f
810205.9498	186196.9039	2011-08-16 10:58:30	8	f
810205.944	186196.7647	2011-08-16 10:58:50	8	f
810206.0013	186196.6121	2011-08-16 10:59:10	8	f
810206.0457	186196.5002	2011-08-16 10:59:30	8	f
810206.0661	186196.4197	2011-08-16 10:59:50	8	f
810206.1602	186196.3073	2011-08-16 11:00:10	8	f
810206.25	186196.207	2011-08-16 11:00:30	8	f
810206.3776	186196.1203	2011-08-16 11:00:50	8	f
810206.4021	186196.011	2011-08-16 11:01:10	8	f
810204.0087	186192.4408	2011-08-16 11:01:30	8	f
810202.8179	186193.4557	2011-08-16 11:01:50	8	f
810196.0858	186192.197	2011-08-16 11:02:10	8	f
810189.6876	186191.85	2011-08-16 11:02:30	8	f
810189.683	186192.3515	2011-08-16 11:02:50	8	f
810189.5797	186192.3546	2011-08-16 11:03:10	8	f
810189.5197	186192.3246	2011-08-16 11:03:30	8	f
810189.4271	186192.3069	2011-08-16 11:03:50	8	f
810179.6072	186188.2579	2011-08-16 11:04:10	8	g
810163.9094	186187.9514	2011-08-16 11:04:30	8	f
810161.7557	186188.8903	2011-08-16 11:04:50	8	f
810152.8462	186187.85	2011-08-16 11:05:10	8	f
810152.5423	186188.064	2011-08-16 11:05:30	8	f
810152.5269	186188.1324	2011-08-16 11:05:50	8	f
810152.4942	186188.1513	2011-08-16 11:06:10	8	f
810152.5024	186188.2206	2011-08-16 11:06:30	8	f
810152.52	186188.2846	2011-08-16 11:06:50	8	f
810152.5355	186188.3652	2011-08-16 11:07:10	8	f
810152.6077	186188.4	2011-08-16 11:07:30	8	f
810152.6349	186188.451	2011-08-16 11:07:50	8	f
810152.6864	186188.5518	2011-08-16 11:08:10	8	f
810152.8763	186188.5819	2011-08-16 11:08:30	8	f
810153.0696	186188.6042	2011-08-16 11:08:50	8	f
810153.1811	186188.6471	2011-08-16 11:09:10	8	f
810153.9377	186188.9651	2011-08-16 11:09:30	8	f
810154.2419	186188.9846	2011-08-16 11:09:50	8	f
810154.7082	186189.476	2011-08-16 11:10:10	8	f
810157.5805	186191.9173	2011-08-16 11:10:30	8	f
810158.2387	186192.016	2011-08-16 11:10:50	8	f
810159.9237	186193.2643	2011-08-16 11:11:10	8	f
810159.928	186193.2945	2011-08-16 11:11:30	8	f
810160.5389	186193.6507	2011-08-16 11:11:50	8	f
810160.9063	186193.4545	2011-08-16 11:12:10	8	f
810162.1954	186193.7289	2011-08-16 11:12:30	8	f
810162.9497	186193.3082	2011-08-16 11:12:50	8	f
810166.4014	186192.564	2011-08-16 11:13:10	8	g
810168.9272	186189.537	2011-08-16 11:13:30	8	f
810169.2837	186189.4127	2011-08-16 11:13:50	8	f
810179.5308	186185.9727	2011-08-16 11:14:10	8	g
810186.6987	186183.221	2011-08-16 11:14:30	8	f
810186.9986	186181.5774	2011-08-16 11:14:50	8	f
810187.2156	186180.9466	2011-08-16 11:15:10	8	f
810187.6902	186181.3103	2011-08-16 11:15:30	8	f
810187.7517	186178.883	2011-08-16 11:15:50	8	f
810188.1114	186178.78	2011-08-16 11:16:10	8	f
810187.9281	186178.4087	2011-08-16 11:16:30	8	f
810187.9373	186178.3423	2011-08-16 11:16:50	8	o
810187.9421	186178.3358	2011-08-16 11:17:10	8	o
810187.5666	186178.2814	2011-08-16 11:17:30	8	o
810186.7779	186179.0958	2011-08-16 11:17:50	8	f
810186.6235	186179.0959	2011-08-16 11:18:10	8	f
810186.476	186179.0318	2011-08-16 11:18:30	8	f
810186.3843	186178.9674	2011-08-16 11:18:50	8	f
810186.2956	186178.9698	2011-08-16 11:19:10	8	f
810186.1843	186178.9637	2011-08-16 11:19:30	8	f
810186.05	186179.0024	2011-08-16 11:19:50	8	f
810185.9054	186179.0318	2011-08-16 11:20:10	8	f
810185.7949	186179.0435	2011-08-16 11:20:30	8	f
810185.6007	186179.0055	2011-08-16 11:20:50	8	o
810183.72	186178.9795	2011-08-16 11:21:10	8	o
810183.4912	186178.2073	2011-08-16 11:21:30	8	s
810185.1818	186177.2066	2011-08-16 11:21:50	8	f
810185.4684	186177.1165	2011-08-16 11:22:10	8	o
810183.4133	186176.6172	2011-08-16 11:22:30	8	f
810182.9231	186176.3052	2011-08-16 11:22:50	8	f
810186.2276	186175.7739	2011-08-16 11:23:10	8	f
810186.3323	186176.119	2011-08-16 11:23:30	8	f
810188.0199	186175.8602	2011-08-16 11:23:50	8	f
810188.0562	186175.8036	2011-08-16 11:24:10	8	f
810188.1479	186175.7156	2011-08-16 11:24:30	8	f
810188.2839	186175.5869	2011-08-16 11:24:50	8	f
810188.4151	186175.527	2011-08-16 11:25:10	8	f
810188.5245	186175.434	2011-08-16 11:25:30	8	f
810188.6611	186175.3076	2011-08-16 11:25:50	8	f
810198.787	186172.4707	2011-08-16 11:26:10	8	g
810201.1839	186171.9375	2011-08-16 11:26:30	8	f
810201.6814	186172.1285	2011-08-16 11:26:50	8	f
810202.1205	186172.4843	2011-08-16 11:27:10	8	f
810202.1259	186172.5034	2011-08-16 11:27:30	8	f
810207.8106	186171.7197	2011-08-16 11:27:50	8	f
810208.8111	186170.7916	2011-08-16 11:28:10	8	f
810212.9371	186168.0343	2011-08-16 11:28:30	8	f
810213.8303	186168.2915	2011-08-16 11:28:50	8	f
810213.8509	186168.2277	2011-08-16 11:29:10	8	f
810215.5427	186167.1291	2011-08-16 11:29:30	8	f
810218.581	186165.5406	2011-08-16 11:29:50	8	f
810218.6856	186165.4976	2011-08-16 11:30:10	8	f
810218.7484	186165.4286	2011-08-16 11:30:30	8	f
810218.8183	186165.352	2011-08-16 11:30:50	8	f
810218.9871	186162.9397	2011-08-16 11:31:10	8	f
810216.8153	186159.4329	2011-08-16 11:31:30	8	f
810217.7093	186157.4487	2011-08-16 11:31:50	8	f
810217.2291	186157.1126	2011-08-16 11:32:10	8	f
810217.2866	186157.0189	2011-08-16 11:32:30	8	f
810217.3336	186156.9438	2011-08-16 11:32:50	8	f
810217.2222	186156.8965	2011-08-16 11:33:10	8	f
810217.2572	186156.8355	2011-08-16 11:33:30	8	f
810217.3449	186156.7729	2011-08-16 11:33:50	8	f
810217.3953	186156.6868	2011-08-16 11:34:10	8	f
810217.5079	186156.5261	2011-08-16 11:34:30	8	f
810217.5172	186155.6966	2011-08-16 11:34:50	8	f
810217.5905	186155.588	2011-08-16 11:35:10	8	f
810217.6204	186155.4555	2011-08-16 11:35:30	8	f
810217.6929	186155.3046	2011-08-16 11:35:50	8	s
810217.7358	186155.1926	2011-08-16 11:36:10	8	s
810217.755	186155.1243	2011-08-16 11:36:30	8	s
810217.7754	186155.045	2011-08-16 11:36:50	8	s
810218.673	186153.9597	2011-08-16 11:37:10	8	s
810219.0952	186153.7698	2011-08-16 11:37:30	8	s
810218.6484	186152.6351	2011-08-16 11:37:50	8	s
810218.6033	186152.5946	2011-08-16 11:38:10	8	s
810218.5861	186152.584	2011-08-16 11:38:30	8	s
810218.5838	186152.5383	2011-08-16 11:38:50	8	s
810218.5192	186152.4659	2011-08-16 11:39:10	8	s
810217.944	186152.3745	2011-08-16 11:39:30	8	s
810217.5256	186152.5856	2011-08-16 11:39:50	8	s
810217.504	186152.5715	2011-08-16 11:40:10	8	s
810217.5066	186152.5182	2011-08-16 11:40:30	8	s
810216.8798	186152.4617	2011-08-16 11:40:50	8	s
810216.8861	186152.4586	2011-08-16 11:41:10	8	s
810216.8691	186152.418	2011-08-16 11:41:30	8	s
810216.9325	186152.3546	2011-08-16 11:41:50	8	s
810216.9127	186152.3316	2011-08-16 11:42:10	8	s
810216.8064	186152.2044	2011-08-16 11:42:30	8	s
810216.5446	186152.1952	2011-08-16 11:42:50	8	s
810216.5347	186152.1726	2011-08-16 11:43:10	8	s
810216.5781	186152.1775	2011-08-16 11:43:30	8	s
810216.5961	186152.1881	2011-08-16 11:43:50	8	s
810216.5951	186152.1714	2011-08-16 11:44:10	8	s
810216.626	186152.2059	2011-08-16 11:44:30	8	s
810216.3372	186151.6407	2011-08-16 11:44:50	8	s
810216.3472	186151.6388	2011-08-16 11:45:10	8	s
810216.3538	186151.6268	2011-08-16 11:45:30	8	s
810216.3713	186151.6063	2011-08-16 11:45:50	8	s
810216.3755	186151.5964	2011-08-16 11:46:10	8	s
810216.3577	186151.6236	2011-08-16 11:46:30	8	s
810216.3538	186151.6045	2011-08-16 11:46:50	8	s
810216.2907	186151.4421	2011-08-16 11:47:10	8	s
810216.2405	186151.4582	2011-08-16 11:47:30	8	s
810216.2191	186151.4585	2011-08-16 11:47:50	8	s
810216.2683	186151.537	2011-08-16 11:48:10	8	s
810216.2272	186151.5322	2011-08-16 11:48:30	8	s
810216.1968	186151.5289	2011-08-16 11:48:50	8	s
810216.2069	186151.5237	2011-08-16 11:49:10	8	s
810215.8828	186151.2877	2011-08-16 11:49:30	8	s
810215.8922	186151.2824	2011-08-16 11:49:50	8	s
810215.8181	186151.2809	2011-08-16 11:50:10	8	s
810215.813	186151.2741	2011-08-16 11:50:30	8	s
810215.7671	186151.2124	2011-08-16 11:50:50	8	s
810215.7796	186151.2251	2011-08-16 11:51:10	8	s
810215.5807	186151.1458	2011-08-16 11:51:30	8	s
810213.6866	186153.7189	2011-08-16 11:51:50	8	g
810213.3515	186154.1888	2011-08-16 11:52:10	8	s
810213.3534	186154.2022	2011-08-16 11:52:30	8	s
810213.3232	186154.1922	2011-08-16 11:52:50	8	s
810213.2903	186154.2367	2011-08-16 11:53:10	8	s
810213.2951	186154.2091	2011-08-16 11:53:30	8	s
810213.2921	186154.1856	2011-08-16 11:53:50	8	s
810213.2647	186154.1602	2011-08-16 11:54:10	8	s
810213.2757	186154.1728	2011-08-16 11:54:30	8	s
810213.015	186154.3093	2011-08-16 11:54:50	8	s
810212.9561	186154.2884	2011-08-16 11:55:10	8	s
810212.9392	186154.2266	2011-08-16 11:55:30	8	s
810212.9015	186154.1908	2011-08-16 11:55:50	8	s
810212.8589	186154.1626	2011-08-16 11:56:10	8	s
810212.8047	186154.1629	2011-08-16 11:56:30	8	s
810212.7467	186154.182	2011-08-16 11:56:50	8	s
810212.732	186154.1871	2011-08-16 11:57:10	8	s
810212.7149	186154.2165	2011-08-16 11:57:30	8	s
810212.6784	186154.213	2011-08-16 11:57:50	8	s
810212.1953	186153.8512	2011-08-16 11:58:10	8	s
810212.1175	186153.6304	2011-08-16 11:58:30	8	s
810212.1141	186153.6181	2011-08-16 11:58:50	8	s
810211.9964	186153.1846	2011-08-16 11:59:10	8	s
810212.6472	186153.8615	2011-08-16 11:59:30	8	s
810212.5823	186153.8592	2011-08-16 11:59:50	8	s
810212.5725	186153.8778	2011-08-16 12:00:10	8	s
810212.6061	186153.8801	2011-08-16 12:00:30	8	s
810212.6421	186153.8546	2011-08-16 12:00:50	8	s
810212.6959	186153.8454	2011-08-16 12:01:10	8	s
810212.7691	186153.828	2011-08-16 12:01:30	8	s
810212.8294	186153.8067	2011-08-16 12:01:50	8	s
810212.874	186153.7994	2011-08-16 12:02:10	8	s
810212.9202	186153.831	2011-08-16 12:02:30	8	s
810212.8945	186153.8902	2011-08-16 12:02:50	8	s
810212.9097	186153.9141	2011-08-16 12:03:10	8	s
810212.9581	186153.928	2011-08-16 12:03:30	8	s
810212.8845	186154.0211	2011-08-16 12:03:50	8	o
810211.9072	186154.4629	2011-08-16 12:04:10	8	s
810211.5302	186154.5164	2011-08-16 12:04:30	8	s
810211.5635	186154.5264	2011-08-16 12:04:50	8	s
810211.5142	186154.537	2011-08-16 12:05:10	8	o
810211.5471	186154.5581	2011-08-16 12:05:30	8	s
810210.3555	186154.3116	2011-08-16 12:05:50	8	s
810210.3998	186154.2898	2011-08-16 12:06:10	8	s
810210.4635	186154.2831	2011-08-16 12:06:30	8	s
810210.524	186154.2797	2011-08-16 12:06:50	8	s
810210.5658	186154.2645	2011-08-16 12:07:10	8	s
810210.6116	186154.2861	2011-08-16 12:07:30	8	s
810210.6384	186154.306	2011-08-16 12:07:50	8	s
810210.6487	186154.3397	2011-08-16 12:08:10	8	s
810210.6741	186154.3339	2011-08-16 12:08:30	8	s
810210.7132	186154.3075	2011-08-16 12:08:50	8	s
810210.7273	186154.3402	2011-08-16 12:09:10	8	s
810208.3803	186157.4559	2011-08-16 12:09:30	8	g
810187.4065	186160.8896	2011-08-16 12:09:50	8	g
810163.6166	186168.6594	2011-08-16 12:10:10	8	g
810146.6243	186172.5823	2011-08-16 12:10:30	8	g
810143.7014	186172.4942	2011-08-16 12:10:50	8	s
810130.5258	186173.3064	2011-08-16 12:11:10	8	g
810118.0783	186178.3856	2011-08-16 12:11:30	8	g
810117.6452	186178.9277	2011-08-16 12:11:50	8	g
810117.6362	186178.9463	2011-08-16 12:12:10	8	g
810117.0918	186178.3921	2011-08-16 12:12:30	8	g
810115.71	186175.6884	2011-08-16 12:12:50	8	f
810114.7591	186175.7685	2011-08-16 12:13:10	8	f
810114.6524	186176.4578	2011-08-16 12:13:30	8	f
810113.9511	186176.3475	2011-08-16 12:13:50	8	f
810113.7028	186176.0229	2011-08-16 12:14:10	8	f
810112.8901	186172.8397	2011-08-16 12:14:30	8	f
810111.9564	186172.452	2011-08-16 12:14:50	8	f
810111.0887	186172.3382	2011-08-16 12:15:10	8	f
810109.9934	186172.6601	2011-08-16 12:15:30	8	f
810108.2458	186172.7145	2011-08-16 12:15:50	8	f
810107.593	186172.508	2011-08-16 12:16:10	8	f
810106.1718	186172.8196	2011-08-16 12:16:30	8	f
810106.0756	186172.0765	2011-08-16 12:16:50	8	f
810105.0389	186172.2292	2011-08-16 12:17:10	8	f
810104.8857	186172.2194	2011-08-16 12:17:30	8	f
810098.9743	186170.3445	2011-08-16 12:17:50	8	o
810098.1677	186169.5787	2011-08-16 12:18:10	8	f
810097.7043	186169.1542	2011-08-16 12:18:30	8	f
810097.7435	186169.1044	2011-08-16 12:18:50	8	f
810097.7391	186169.122	2011-08-16 12:19:10	8	f
810097.7819	186169.1435	2011-08-16 12:19:30	8	f
810096.104	186170.0213	2011-08-16 12:19:50	8	f
810095.8064	186169.7717	2011-08-16 12:20:10	8	f
810095.7583	186169.8345	2011-08-16 12:20:30	8	f
810094.8318	186170.6774	2011-08-16 12:20:50	8	f
810094.6532	186170.9581	2011-08-16 12:21:10	8	f
810093.48	186170.2973	2011-08-16 12:21:30	8	f
810093.4328	186170.7262	2011-08-16 12:21:50	8	f
810093.3139	186169.653	2011-08-16 12:22:10	8	o
810092.095	186166.8126	2011-08-16 12:22:30	8	f
810093.609	186165.947	2011-08-16 12:22:50	8	o
810093.6321	186166.0512	2011-08-16 12:23:10	8	o
810093.6184	186165.9851	2011-08-16 12:23:30	8	s
810093.4619	186165.6982	2011-08-16 12:23:50	8	o
810093.7346	186165.3285	2011-08-16 12:24:10	8	s
810093.7397	186165.3153	2011-08-16 12:24:30	8	s
810093.7411	186165.3164	2011-08-16 12:24:50	8	s
810093.756	186165.2424	2011-08-16 12:25:10	8	s
810095.1912	186156.9779	2011-08-16 12:25:30	8	g
810100.5839	186149.3428	2011-08-16 12:25:50	8	o
810101.3686	186149.0144	2011-08-16 12:26:10	8	o
810102.6443	186149.5175	2011-08-16 12:26:30	8	o
810102.5428	186149.8198	2011-08-16 12:26:50	8	o
810103.2707	186150.6073	2011-08-16 12:27:10	8	o
810103.5175	186151.2167	2011-08-16 12:27:30	8	o
810102.4454	186151.8965	2011-08-16 12:27:50	8	o
810102.1029	186152.622	2011-08-16 12:28:10	8	o
810102.2662	186153.65	2011-08-16 12:28:30	8	o
810103.0744	186154.2401	2011-08-16 12:28:50	8	o
810102.2805	186154.8118	2011-08-16 12:29:10	8	o
810102.9848	186155.247	2011-08-16 12:29:30	8	o
810103.7351	186155.5058	2011-08-16 12:29:50	8	o
810103.4432	186156.3154	2011-08-16 12:30:10	8	o
810103.6792	186156.9699	2011-08-16 12:30:30	8	o
807675.7658	185436.4118	2011-08-18 12:10:50	9	o
807675.742	185436.1084	2011-08-18 12:11:10	9	o
807675.7429	185436.0362	2011-08-18 12:11:30	9	o
807675.764	185435.9568	2011-08-18 12:11:50	9	o
807675.7857	185435.9275	2011-08-18 12:12:10	9	o
807675.7913	185435.8298	2011-08-18 12:12:30	9	o
807675.8065	185435.8103	2011-08-18 12:12:50	9	o
807675.7377	185435.9448	2011-08-18 12:13:10	9	o
807675.7735	185435.9482	2011-08-18 12:13:30	9	o
807676.2238	185434.9694	2011-08-18 12:13:50	9	o
807676.37	185434.9189	2011-08-18 12:14:10	9	o
807676.3873	185434.9484	2011-08-18 12:14:30	9	o
807676.4005	185434.8776	2011-08-18 12:14:50	9	o
807676.3842	185434.8838	2011-08-18 12:15:10	9	o
807676.4936	185434.9665	2011-08-18 12:15:30	9	o
807676.5615	185434.9255	2011-08-18 12:15:50	9	s
807676.5844	185434.9485	2011-08-18 12:16:10	9	s
807676.5852	185434.992	2011-08-18 12:16:30	9	s
807676.5995	185435.0648	2011-08-18 12:16:50	9	s
807676.5983	185435.1648	2011-08-18 12:17:10	9	s
807676.5855	185435.1822	2011-08-18 12:17:30	9	s
807676.5538	185435.17	2011-08-18 12:17:50	9	s
807676.5035	185435.1893	2011-08-18 12:18:10	9	s
807676.3918	185435.6337	2011-08-18 12:18:30	9	s
807676.4337	185435.5062	2011-08-18 12:18:50	9	s
807676.4166	185435.4922	2011-08-18 12:19:10	9	s
807676.3351	185434.8665	2011-08-18 12:19:30	9	s
807676.2978	185434.8429	2011-08-18 12:19:50	9	s
807676.2781	185434.7711	2011-08-18 12:20:10	9	s
807676.2968	185434.784	2011-08-18 12:20:30	9	s
807676.1787	185434.5974	2011-08-18 12:20:50	9	s
807676.1767	185434.6118	2011-08-18 12:21:10	9	s
807676.1995	185434.6148	2011-08-18 12:21:30	9	s
807676.2096	185434.5863	2011-08-18 12:21:50	9	s
807676.2087	185434.5696	2011-08-18 12:22:10	9	s
807676.1846	185434.5821	2011-08-18 12:22:30	9	s
807676.0588	185434.4186	2011-08-18 12:22:50	9	s
807676.0443	185434.3959	2011-08-18 12:23:10	9	s
807675.6929	185434.4393	2011-08-18 12:23:30	9	s
807675.8933	185434.8067	2011-08-18 12:23:50	9	s
807675.7494	185434.8595	2011-08-18 12:24:10	9	s
807675.6416	185435.3686	2011-08-18 12:24:30	9	s
807675.6664	185435.3561	2011-08-18 12:24:50	9	s
807675.7866	185435.4815	2011-08-18 12:25:10	9	s
807675.9655	185435.4343	2011-08-18 12:25:30	9	s
807675.939	185435.5168	2011-08-18 12:25:50	9	s
807676.2769	185435.2226	2011-08-18 12:26:10	9	s
807676.2513	185435.2351	2011-08-18 12:26:30	9	s
807676.2365	185435.2201	2011-08-18 12:26:50	9	s
807676.2312	185435.1988	2011-08-18 12:27:10	9	s
807676.2339	185435.2089	2011-08-18 12:27:30	9	s
807676.0794	185435.3682	2011-08-18 12:27:50	9	s
807671.1213	185438.3486	2011-08-18 12:28:10	9	g
807662.1314	185441.0423	2011-08-18 12:28:30	9	o
807644.5466	185445.8182	2011-08-18 12:28:50	9	g
807629.3044	185449.4875	2011-08-18 12:29:10	9	g
807609.3113	185454.6195	2011-08-18 12:29:30	9	g
807591.441	185461.3268	2011-08-18 12:29:50	9	g
807574.4668	185467.2687	2011-08-18 12:30:10	9	g
807557.4971	185478.6558	2011-08-18 12:30:30	9	g
807540.5677	185488.9699	2011-08-18 12:30:50	9	g
807523.5098	185503.8557	2011-08-18 12:31:10	9	g
807504.8741	185514.9071	2011-08-18 12:31:30	9	g
807496.1846	185522.5402	2011-08-18 12:31:50	9	o
807495.3207	185523.1754	2011-08-18 12:32:10	9	o
807495.1546	185523.0084	2011-08-18 12:32:30	9	o
807495.1061	185523.1057	2011-08-18 12:32:50	9	o
807495.1152	185523.1083	2011-08-18 12:33:10	9	o
807495.1453	185523.0782	2011-08-18 12:33:30	9	o
807494.6199	185522.6506	2011-08-18 12:33:50	9	o
807494.6098	185522.7893	2011-08-18 12:34:10	9	o
807494.6087	185522.7982	2011-08-18 12:34:30	9	o
807494.616	185522.7862	2011-08-18 12:34:50	9	o
807484.3678	185534.8547	2011-08-18 12:35:10	9	s
807473.1978	185546.0304	2011-08-18 12:35:30	9	g
807464.2812	185553.8282	2011-08-18 12:35:50	9	g
807453.7497	185561.4409	2011-08-18 12:36:10	9	s
807451.9668	185562.4025	2011-08-18 12:36:30	9	g
807440.6292	185570.9651	2011-08-18 12:36:50	9	s
807430.2822	185576.7411	2011-08-18 12:37:10	9	s
807430.4645	185576.7952	2011-08-18 12:37:30	9	s
807424.0609	185580.2241	2011-08-18 12:37:50	9	s
807424.261	185580.6003	2011-08-18 12:38:10	9	s
807420.5913	185581.3753	2011-08-18 12:38:30	9	s
807414.657	185583.2119	2011-08-18 12:38:50	9	s
807408.8054	185585.2639	2011-08-18 12:39:10	9	s
807407.5699	185585.3089	2011-08-18 12:39:30	9	s
807403.5684	185578.4617	2011-08-18 12:39:50	9	g
807411.1871	185560.9326	2011-08-18 12:40:10	9	g
807424.1393	185570.397	2011-08-18 15:41:30	9	o
810113.0276	185896.2431	2011-08-16 12:56:48	10	o
810113.0662	185896.2989	2011-08-16 12:57:08	10	o
810113.0983	185896.3423	2011-08-16 12:57:28	10	o
810113.1112	185896.4095	2011-08-16 12:57:48	10	o
810113.0817	185896.4452	2011-08-16 12:58:08	10	o
810113.1464	185896.4953	2011-08-16 12:58:28	10	o
810113.2521	185896.6837	2011-08-16 12:58:48	10	o
810113.2424	185896.7645	2011-08-16 12:59:08	10	o
810113.2873	185896.8117	2011-08-16 12:59:28	10	o
810113.312	185896.8259	2011-08-16 12:59:48	10	o
810113.309	185896.8481	2011-08-16 13:00:08	10	o
810113.316	185896.865	2011-08-16 13:00:28	10	o
810113.3235	185896.8897	2011-08-16 13:00:48	10	o
810113.3314	185896.9045	2011-08-16 13:01:08	10	o
810113.3412	185896.9749	2011-08-16 13:01:28	10	o
810113.3511	185896.9519	2011-08-16 13:01:48	10	s
810113.3584	185897.0078	2011-08-16 13:02:08	10	s
810113.3778	185897.0618	2011-08-16 13:02:28	10	s
810113.4051	185897.114	2011-08-16 13:02:48	10	s
810113.3884	185897.1968	2011-08-16 13:03:08	10	s
810113.4155	185897.2067	2011-08-16 13:03:28	10	s
810113.4423	185897.271	2011-08-16 13:03:48	10	s
810113.7341	185897.3602	2011-08-16 13:04:08	10	s
810113.7649	185897.418	2011-08-16 13:04:28	10	s
810113.8193	185897.4578	2011-08-16 13:04:48	10	s
810113.8373	185897.4684	2011-08-16 13:05:08	10	s
810113.8253	185897.4824	2011-08-16 13:05:28	10	s
810113.8258	185897.5125	2011-08-16 13:05:48	10	s
810113.8132	185897.5443	2011-08-16 13:06:08	10	s
810113.8267	185897.5503	2011-08-16 13:06:28	10	s
810113.8131	185897.591	2011-08-16 13:06:48	10	s
810113.8258	185897.6426	2011-08-16 13:07:08	10	s
810113.7928	185897.6682	2011-08-16 13:07:28	10	s
810113.8102	185897.6944	2011-08-16 13:07:48	10	s
810113.8016	185897.7007	2011-08-16 13:08:08	10	s
810113.771	185897.7675	2011-08-16 13:08:28	10	s
810113.7936	185897.7972	2011-08-16 13:08:48	10	s
810113.7778	185897.8334	2011-08-16 13:09:08	10	s
810113.6252	185898.0016	2011-08-16 13:09:28	10	s
810113.6245	185898.0894	2011-08-16 13:09:48	10	s
810113.6375	185898.1744	2011-08-16 13:10:08	10	s
810113.6778	185898.2014	2011-08-16 13:10:28	10	s
810113.6763	185898.267	2011-08-16 13:10:48	10	s
810114.738	185898.0773	2011-08-16 13:11:08	10	f
810115.5046	185897.2855	2011-08-16 13:11:28	10	s
810116.4674	185898.2382	2011-08-16 13:11:48	10	s
810116.4941	185898.2625	2011-08-16 13:12:08	10	s
810116.4467	185898.3275	2011-08-16 13:12:28	10	s
810118.0503	185895.1735	2011-08-16 13:12:48	10	f
810118.9937	185894.7628	2011-08-16 13:13:08	10	s
810119.0373	185894.7621	2011-08-16 13:13:28	10	s
810119.0769	185894.8536	2011-08-16 13:13:48	10	s
810119.0887	185894.9719	2011-08-16 13:14:08	10	s
810119.1044	185895.0481	2011-08-16 13:14:28	10	s
810119.1147	185895.1253	2011-08-16 13:14:48	10	s
810119.1297	185895.2203	2011-08-16 13:15:08	10	s
810119.1758	185895.2998	2011-08-16 13:15:28	10	s
810119.4499	185895.652	2011-08-16 13:15:48	10	s
810119.6256	185896.3924	2011-08-16 13:16:08	10	s
810119.6603	185896.3847	2011-08-16 13:16:28	10	s
810119.6569	185896.458	2011-08-16 13:16:48	10	s
810119.4046	185896.6616	2011-08-16 13:17:08	10	s
810119.6546	185896.241	2011-08-16 13:17:28	10	s
810119.8114	185896.608	2011-08-16 13:17:48	10	s
810119.5679	185897.1456	2011-08-16 13:18:08	10	s
810119.587	185897.1897	2011-08-16 13:18:28	10	s
810120.0172	185897.6876	2011-08-16 13:18:48	10	s
810120.0246	185897.7601	2011-08-16 13:19:08	10	s
810120.4974	185898.1972	2011-08-16 13:19:28	10	s
810120.5092	185898.2321	2011-08-16 13:19:48	10	s
810120.0834	185898.1092	2011-08-16 13:20:08	10	s
810120.0824	185898.1359	2011-08-16 13:20:28	10	s
810120.1089	185898.0134	2011-08-16 13:20:48	10	s
810120.0371	185897.8596	2011-08-16 13:21:08	10	s
810119.0539	185898.2066	2011-08-16 13:21:28	10	s
810118.3875	185898.4502	2011-08-16 13:21:48	10	s
810118.4188	185898.4079	2011-08-16 13:22:08	10	s
810118.5138	185898.3778	2011-08-16 13:22:28	10	s
810118.4947	185898.3805	2011-08-16 13:22:48	10	s
810118.493	185897.9477	2011-08-16 13:23:08	10	s
810118.3899	185897.8396	2011-08-16 13:23:28	10	s
810118.5246	185897.9856	2011-08-16 13:23:48	10	s
810118.4271	185897.585	2011-08-16 13:24:08	10	s
810118.3704	185897.5252	2011-08-16 13:24:28	10	s
810118.415	185897.3632	2011-08-16 13:24:48	10	s
810118.4051	185897.3406	2011-08-16 13:25:08	10	s
810118.2995	185897.258	2011-08-16 13:25:28	10	s
810118.3397	185897.1137	2011-08-16 13:25:48	10	s
810118.3535	185897.113	2011-08-16 13:26:08	10	s
810118.1171	185896.9479	2011-08-16 13:26:28	10	s
810118.0532	185896.9412	2011-08-16 13:26:48	10	s
810118.069	185896.7504	2011-08-16 13:27:08	10	s
810118.1112	185895.8097	2011-08-16 13:27:28	10	s
810118.2205	185895.6556	2011-08-16 13:27:48	10	s
810118.2397	185895.6974	2011-08-16 13:28:08	10	s
810113.6317	185896.9039	2011-08-16 13:28:28	10	s
810113.7007	185897.0053	2011-08-16 13:28:48	10	s
810113.5413	185896.9964	2011-08-16 13:29:08	10	s
810112.6875	185897.576	2011-08-16 13:29:28	10	s
810112.6682	185897.5798	2011-08-16 13:29:48	10	s
810112.6356	185897.5742	2011-08-16 13:30:08	10	s
810112.017	185897.3722	2011-08-16 13:30:28	10	s
810112.6138	185897.302	2011-08-16 13:30:48	10	s
810112.629	185897.0211	2011-08-16 13:31:08	10	s
810112.5765	185896.7767	2011-08-16 13:31:28	10	s
810111.6066	185896.6793	2011-08-16 13:31:48	10	s
810111.627	185896.8157	2011-08-16 13:32:08	10	s
810111.5009	185896.7946	2011-08-16 13:32:28	10	s
810111.4856	185896.8185	2011-08-16 13:32:48	10	s
810111.1514	185897.046	2011-08-16 13:33:08	10	s
810111.1943	185896.8239	2011-08-16 13:33:28	10	s
810111.4841	185897.338	2011-08-16 13:33:48	10	s
810111.2473	185897.511	2011-08-16 13:34:08	10	s
810109.7208	185896.7944	2011-08-16 13:34:28	10	g
810108.1997	185896.2927	2011-08-16 13:34:48	10	s
810108.1817	185896.3066	2011-08-16 13:35:08	10	s
810108.1089	185895.898	2011-08-16 13:35:28	10	s
810107.7608	185895.5209	2011-08-16 13:35:48	10	s
810107.7691	185895.4801	2011-08-16 13:36:08	10	s
810107.7819	185894.5917	2011-08-16 13:36:28	10	s
810107.7894	185894.7043	2011-08-16 13:36:48	10	s
810107.7741	185894.488	2011-08-16 13:37:08	10	s
810107.7794	185894.4237	2011-08-16 13:37:28	10	s
810107.7192	185894.6151	2011-08-16 13:37:48	10	o
810108.0714	185896.2716	2011-08-16 13:38:08	10	s
810107.8341	185896.2388	2011-08-16 13:38:28	10	s
810107.8215	185896.2083	2011-08-16 13:38:48	10	s
810107.8656	185896.3644	2011-08-16 13:39:08	10	s
810107.9685	185896.3514	2011-08-16 13:39:28	10	s
810108.2794	185896.3523	2011-08-16 13:39:48	10	s
810107.9191	185896.4097	2011-08-16 13:40:08	10	s
810107.9439	185896.3538	2011-08-16 13:40:28	10	s
810108.069	185896.4906	2011-08-16 13:40:48	10	s
810107.6606	185896.3739	2011-08-16 13:41:08	10	s
810107.6242	185896.4082	2011-08-16 13:41:28	10	s
810107.6195	185896.4348	2011-08-16 13:41:48	10	s
810107.4877	185896.4235	2011-08-16 13:42:08	10	s
810107.5183	185896.508	2011-08-16 13:42:28	10	s
810107.4847	185896.5313	2011-08-16 13:42:48	10	s
810107.5359	185896.6399	2011-08-16 13:43:08	10	s
810107.5009	185896.6564	2011-08-16 13:43:28	10	s
810107.1526	185896.6753	2011-08-16 13:43:48	10	s
810107.1268	185897.3463	2011-08-16 13:44:08	10	s
810106.9362	185897.769	2011-08-16 13:44:28	10	s
810106.9661	185897.789	2011-08-16 13:44:48	10	s
810107.1492	185897.8388	2011-08-16 13:45:08	10	s
810106.8046	185898.1003	2011-08-16 13:45:28	10	s
810106.8215	185898.0987	2011-08-16 13:45:48	10	s
810106.5597	185898.2864	2011-08-16 13:46:08	10	s
810106.0215	185898.6457	2011-08-16 13:46:28	10	s
810106.0312	185898.5871	2011-08-16 13:46:48	10	s
810105.901	185898.2688	2011-08-16 13:47:08	10	s
810105.3122	185898.8711	2011-08-16 13:47:28	10	s
810105.2192	185898.5819	2011-08-16 13:47:48	10	s
810105.4382	185898.8733	2011-08-16 13:48:08	10	s
810105.7473	185898.8608	2011-08-16 13:48:28	10	s
810106.0141	185898.9658	2011-08-16 13:48:48	10	s
810105.7489	185898.9687	2011-08-16 13:49:08	10	s
810105.7143	185898.3635	2011-08-16 13:49:28	10	s
810105.4879	185898.4167	2011-08-16 13:49:48	10	s
810105.8239	185899.0514	2011-08-16 13:50:08	10	s
810104.6509	185900.7355	2011-08-16 13:50:28	10	s
810104.5033	185900.7393	2011-08-16 13:50:48	10	s
810104.4898	185900.7744	2011-08-16 13:51:08	10	s
810104.7092	185900.7943	2011-08-16 13:51:28	10	s
810104.5454	185900.8242	2011-08-16 13:51:48	10	s
810104.3417	185900.9249	2011-08-16 13:52:08	10	s
810104.4344	185900.9182	2011-08-16 13:52:28	10	s
810104.5557	185900.9002	2011-08-16 13:52:48	10	s
810104.7874	185901.0907	2011-08-16 13:53:08	10	s
810105.0605	185901.6454	2011-08-16 13:53:28	10	s
810105.073	185901.5935	2011-08-16 13:53:48	10	s
810105.0675	185901.5344	2011-08-16 13:54:08	10	s
810105.117	185901.4738	2011-08-16 13:54:28	10	s
810105.1052	185901.3955	2011-08-16 13:54:48	10	s
810105.092	185901.3595	2011-08-16 13:55:08	10	s
810103.7057	185904.1985	2011-08-16 13:55:28	10	f
810103.8838	185904.3049	2011-08-16 13:55:48	10	f
810103.7715	185904.3065	2011-08-16 13:56:08	10	f
810103.7026	185904.3319	2011-08-16 13:56:28	10	f
810103.6472	185904.3644	2011-08-16 13:56:48	10	f
810103.5469	185904.3476	2011-08-16 13:57:08	10	f
810103.5579	185904.3613	2011-08-16 13:57:28	10	f
810103.4767	185904.324	2011-08-16 13:57:48	10	f
810103.3688	185904.3502	2011-08-16 13:58:08	10	f
810103.2829	185904.3594	2011-08-16 13:58:28	10	f
810103.184	185904.3704	2011-08-16 13:58:48	10	f
810103.0205	185904.3914	2011-08-16 13:59:08	10	f
810102.8808	185904.4098	2011-08-16 13:59:28	10	f
810102.7112	185904.4094	2011-08-16 13:59:48	10	f
810102.4784	185904.4702	2011-08-16 14:00:08	10	f
810095.2552	185905.4815	2011-08-16 14:00:28	10	f
810094.2879	185906.2028	2011-08-16 14:00:48	10	f
810094.1971	185906.243	2011-08-16 14:01:08	10	f
810094.1116	185906.2611	2011-08-16 14:01:28	10	f
810094.0141	185906.2966	2011-08-16 14:01:48	10	f
810091.3946	185907.4227	2011-08-16 14:02:08	10	f
810091.1952	185907.4669	2011-08-16 14:02:28	10	f
810091.0864	185907.4965	2011-08-16 14:02:48	10	f
810090.941	185907.547	2011-08-16 14:03:08	10	f
810090.8149	185907.6571	2011-08-16 14:03:28	10	f
810090.6639	185907.7141	2011-08-16 14:03:48	10	f
810090.5347	185907.7596	2011-08-16 14:04:08	10	f
810090.3546	185907.8868	2011-08-16 14:04:28	10	f
810090.1537	185907.9064	2011-08-16 14:04:48	10	f
810082.585	185911.2081	2011-08-16 14:05:08	10	f
810064.5603	185911.3765	2011-08-16 14:05:28	10	g
810058.0494	185910.7064	2011-08-16 14:05:48	10	s
810056.9433	185911.0268	2011-08-16 14:06:08	10	f
810056.6358	185911.1695	2011-08-16 14:06:28	10	f
810056.627	185911.2237	2011-08-16 14:06:48	10	f
810056.5868	185911.2368	2011-08-16 14:07:08	10	f
810056.5935	185911.306	2011-08-16 14:07:28	10	f
810056.255	185912.8336	2011-08-16 14:07:48	10	f
810055.3831	185913.2079	2011-08-16 14:08:08	10	g
810053.9428	185915.0417	2011-08-16 14:08:28	10	f
810053.927	185915.1424	2011-08-16 14:08:48	10	f
810053.8497	185915.2131	2011-08-16 14:09:08	10	f
810053.9261	185915.2781	2011-08-16 14:09:28	10	f
810053.9739	185915.3954	2011-08-16 14:09:48	10	f
810054.0773	185915.5203	2011-08-16 14:10:08	10	f
810054.0756	185915.6537	2011-08-16 14:10:28	10	f
810054.1015	185915.7648	2011-08-16 14:10:48	10	f
810054.1347	185915.9094	2011-08-16 14:11:08	10	f
810054.2378	185916.0187	2011-08-16 14:11:28	10	f
810054.274	185916.8365	2011-08-16 14:11:48	10	f
810054.3	185917.2934	2011-08-16 14:12:08	10	f
810054.3402	185917.3883	2011-08-16 14:12:28	10	f
810054.3154	185917.5076	2011-08-16 14:12:48	10	f
810054.3228	185917.668	2011-08-16 14:13:08	10	f
810052.8212	185918.919	2011-08-16 14:13:28	10	g
810052.1548	185921.6676	2011-08-16 14:13:48	10	f
810052.2862	185922.8202	2011-08-16 14:14:08	10	f
810052.3356	185922.9142	2011-08-16 14:14:28	10	f
810052.3637	185922.9864	2011-08-16 14:14:48	10	f
810052.3553	185923.1385	2011-08-16 14:15:08	10	f
810052.4206	185923.2153	2011-08-16 14:15:28	10	f
810052.4399	185923.3395	2011-08-16 14:15:48	10	f
810052.5253	185923.3881	2011-08-16 14:16:08	10	f
810052.5968	185923.484	2011-08-16 14:16:28	10	f
810052.7068	185923.6158	2011-08-16 14:16:48	10	f
810052.7986	185923.7648	2011-08-16 14:17:08	10	f
810052.9146	185923.8545	2011-08-16 14:17:28	10	f
810052.9885	185923.9705	2011-08-16 14:17:48	10	f
810053.0251	185924.102	2011-08-16 14:18:08	10	f
810053.0351	185924.1869	2011-08-16 14:18:28	10	f
810053.0334	185924.278	2011-08-16 14:18:48	10	f
810053.0179	185924.372	2011-08-16 14:19:08	10	f
810053.1076	185924.5376	2011-08-16 14:19:28	10	f
810053.0399	185924.7677	2011-08-16 14:19:48	10	f
810053.0238	185924.9874	2011-08-16 14:20:08	10	f
810053.1155	185925.1619	2011-08-16 14:20:28	10	f
810052.9688	185925.4437	2011-08-16 14:20:48	10	f
810053.0278	185926.3101	2011-08-16 14:21:08	10	f
810053.0022	185926.475	2011-08-16 14:21:28	10	f
810049.686	185932.5834	2011-08-16 14:21:48	10	f
810049.5856	185933.0493	2011-08-16 14:22:08	10	f
810049.4696	185933.1331	2011-08-16 14:22:28	10	f
810049.4444	185933.1778	2011-08-16 14:22:48	10	f
810049.3888	185933.237	2011-08-16 14:23:08	10	f
810049.2897	185933.3603	2011-08-16 14:23:28	10	f
810049.2198	185933.4591	2011-08-16 14:23:48	10	f
810047.6322	185937.2044	2011-08-16 14:24:08	10	f
810047.8438	185937.4454	2011-08-16 14:24:28	10	f
810047.7842	185937.5979	2011-08-16 14:24:48	10	f
810047.7114	185937.7778	2011-08-16 14:25:08	10	f
810047.5805	185937.9156	2011-08-16 14:25:28	10	f
810047.5264	185938.0861	2011-08-16 14:25:48	10	f
810047.4846	185938.2526	2011-08-16 14:26:08	10	f
810047.0052	185938.416	2011-08-16 14:26:28	10	f
810046.2571	185938.987	2011-08-16 14:26:48	10	f
810046.2215	185939.1082	2011-08-16 14:27:08	10	f
810046.1144	185939.2012	2011-08-16 14:27:28	10	f
810046.0235	185939.2859	2011-08-16 14:27:48	10	f
810045.466	185939.432	2011-08-16 14:28:08	10	f
810043.6803	185939.811	2011-08-16 14:28:28	10	f
810043.177	185940.176	2011-08-16 14:28:48	10	f
810042.9991	185940.281	2011-08-16 14:29:08	10	f
810041.749	185941.0069	2011-08-16 14:29:28	10	f
810041.847	185941.4575	2011-08-16 14:29:48	10	f
810041.7183	185941.5319	2011-08-16 14:30:08	10	f
810041.4915	185941.5952	2011-08-16 14:30:28	10	f
810041.412	185941.6602	2011-08-16 14:30:48	10	f
810041.2771	185941.7389	2011-08-16 14:31:08	10	f
810041.1189	185941.7856	2011-08-16 14:31:28	10	f
810040.997	185941.8403	2011-08-16 14:31:48	10	f
810040.8496	185942.0565	2011-08-16 14:32:08	10	f
810040.7153	185942.1163	2011-08-16 14:32:28	10	f
810040.6196	185942.3187	2011-08-16 14:32:48	10	f
810040.5114	185942.3984	2011-08-16 14:33:08	10	f
810040.8235	185943.5417	2011-08-16 14:33:28	10	f
810040.926	185943.6666	2011-08-16 14:33:48	10	f
810040.9094	185943.7928	2011-08-16 14:34:08	10	f
810041.396	185943.8366	2011-08-16 14:34:28	10	f
810041.4128	185943.9907	2011-08-16 14:34:48	10	f
810041.7187	185945.3084	2011-08-16 14:35:08	10	f
810041.6574	185945.403	2011-08-16 14:35:28	10	f
810040.8505	185951.3503	2011-08-16 14:35:48	10	f
810040.776	185951.6214	2011-08-16 14:36:08	10	f
810040.8471	185951.7084	2011-08-16 14:36:28	10	f
810040.8849	185951.8287	2011-08-16 14:36:48	10	f
810040.2348	185952.5879	2011-08-16 14:37:08	10	f
810040.4808	185952.6533	2011-08-16 14:37:28	10	f
810040.4971	185952.7773	2011-08-16 14:37:48	10	f
810040.4864	185952.8648	2011-08-16 14:38:08	10	f
810040.5144	185952.937	2011-08-16 14:38:28	10	f
810040.6962	185953.177	2011-08-16 14:38:48	10	f
810040.6598	185953.2992	2011-08-16 14:39:08	10	f
810040.6157	185953.3377	2011-08-16 14:39:28	10	f
810040.6355	185953.4051	2011-08-16 14:39:48	10	f
810040.5057	185953.4017	2011-08-16 14:40:08	10	f
810041.0653	185955.2879	2011-08-16 14:40:28	10	f
810040.959	185956.421	2011-08-16 14:40:48	10	f
810040.8904	185956.5053	2011-08-16 14:41:08	10	f
810040.9414	185956.5961	2011-08-16 14:41:28	10	f
810040.9375	185956.7294	2011-08-16 14:41:48	10	f
810041.4652	185957.9538	2011-08-16 14:42:08	10	f
810041.4886	185958.0514	2011-08-16 14:42:28	10	f
810041.998	185959.0125	2011-08-16 14:42:48	10	f
810042.047	185959.0532	2011-08-16 14:43:08	10	f
810042.0748	185959.1098	2011-08-16 14:43:28	10	f
810042.1876	185959.1404	2011-08-16 14:43:48	10	f
810042.3016	185959.1144	2011-08-16 14:44:08	10	f
810042.4274	185959.1867	2011-08-16 14:44:28	10	f
810042.5529	185959.2011	2011-08-16 14:44:48	10	f
810042.7009	185959.2074	2011-08-16 14:45:08	10	f
810042.8579	185959.2618	2011-08-16 14:45:28	10	f
810042.9755	185959.3082	2011-08-16 14:45:48	10	f
810043.1636	185959.3693	2011-08-16 14:46:08	10	f
810043.2894	185959.4194	2011-08-16 14:46:28	10	f
810043.3877	185959.4473	2011-08-16 14:46:48	10	f
810043.4735	185959.4848	2011-08-16 14:47:08	10	f
810043.5384	185959.487	2011-08-16 14:47:28	10	f
810043.5655	185959.5403	2011-08-16 14:47:48	10	f
810043.5082	185959.585	2011-08-16 14:48:08	10	f
810043.4389	185959.6437	2011-08-16 14:48:28	10	f
810043.3979	185959.6579	2011-08-16 14:48:48	10	f
810042.8457	185959.5228	2011-08-16 14:49:08	10	f
810040.5389	185961.077	2011-08-16 14:49:28	10	f
810040.2797	185960.8221	2011-08-16 14:49:48	10	f
810040.379	185960.9313	2011-08-16 14:50:08	10	f
810043.6786	185961.7178	2011-08-16 14:50:28	10	g
810047.5707	185962.4929	2011-08-16 14:50:48	10	f
810047.7538	185962.7162	2011-08-16 14:51:08	10	f
810047.7538	185962.7618	2011-08-16 14:51:28	10	f
810047.7432	185962.737	2011-08-16 14:51:48	10	f
810047.7342	185962.7522	2011-08-16 14:52:08	10	f
810047.7156	185962.7594	2011-08-16 14:52:28	10	f
810047.7025	185962.7622	2011-08-16 14:52:48	10	f
810048.3653	185962.7744	2011-08-16 14:53:08	10	f
810049.2996	185963.0574	2011-08-16 14:53:28	10	f
810049.3452	185963.0001	2011-08-16 14:53:48	10	f
810049.4325	185962.9286	2011-08-16 14:54:08	10	f
810049.4882	185962.865	2011-08-16 14:54:28	10	f
810049.5814	185962.8215	2011-08-16 14:54:48	10	f
810049.6836	185962.7617	2011-08-16 14:55:08	10	f
810049.8149	185962.7429	2011-08-16 14:55:28	10	f
810049.9855	185962.7356	2011-08-16 14:55:48	10	f
810050.7876	185962.8694	2011-08-16 14:56:08	10	f
810052.31	185964.1598	2011-08-16 14:56:28	10	f
810052.3131	185965.052	2011-08-16 14:56:48	10	f
810052.4926	185965.4454	2011-08-16 14:57:08	10	f
810053.3358	185965.7553	2011-08-16 14:57:28	10	f
810054.4099	185966.1489	2011-08-16 14:57:48	10	f
810054.927	185965.8712	2011-08-16 14:58:08	10	f
810054.1632	185967.3238	2011-08-16 14:58:28	10	s
810054.7093	185967.917	2011-08-16 14:58:48	10	f
810055.0564	185968.1261	2011-08-16 14:59:08	10	f
810054.4822	185968.5097	2011-08-16 14:59:28	10	f
810055.3214	185968.825	2011-08-16 14:59:48	10	f
810055.9412	185968.9502	2011-08-16 15:00:08	10	f
810055.6725	185969.0543	2011-08-16 15:00:28	10	f
810055.7437	185969.396	2011-08-16 15:00:48	10	f
810055.1756	185969.5418	2011-08-16 15:01:08	10	f
810055.0551	185969.0559	2011-08-16 15:01:28	10	f
810055.9891	185970.4369	2011-08-16 15:01:48	10	f
810057.5487	185970.733	2011-08-16 15:02:08	10	f
810056.6458	185970.7736	2011-08-16 15:02:28	10	s
810054.9153	185971.9521	2011-08-16 15:02:48	10	s
810054.5473	185971.7912	2011-08-16 15:03:08	10	s
810055.1045	185972.9154	2011-08-16 15:03:28	10	f
810059.3204	185971.9732	2011-08-16 15:03:48	10	s
810059.4183	185972.1223	2011-08-16 15:04:08	10	f
810060.0918	185973.5053	2011-08-16 15:04:28	10	f
810060.9667	185974.1534	2011-08-16 15:04:48	10	f
810060.6946	185975.2462	2011-08-16 15:05:08	10	f
810062.8613	185975.5269	2011-08-16 15:05:28	10	f
810063.6899	185974.9052	2011-08-16 15:05:48	10	f
810064.3268	185975.9365	2011-08-16 15:06:08	10	f
810063.9574	185977.5598	2011-08-16 15:06:28	10	f
810063.9282	185977.6277	2011-08-16 15:06:48	10	f
810063.7376	185978.5966	2011-08-16 15:07:08	10	f
810065.0105	185978.1385	2011-08-16 15:07:28	10	f
810064.8439	185978.7478	2011-08-16 15:07:48	10	f
810065.3555	185978.9304	2011-08-16 15:08:08	10	f
810064.8389	185978.6742	2011-08-16 15:08:28	10	f
810066.0339	185979.2801	2011-08-16 15:08:48	10	f
810066.3984	185979.037	2011-08-16 15:09:08	10	f
810067.6879	185979.3893	2011-08-16 15:09:28	10	f
810067.5266	185978.3914	2011-08-16 15:09:48	10	f
810067.7346	185979.6045	2011-08-16 15:10:08	10	f
810068.1678	185979.4951	2011-08-16 15:10:28	10	f
810068.8345	185978.652	2011-08-16 15:10:48	10	f
810069.2988	185979.0276	2011-08-16 15:11:08	10	f
810068.8629	185981.1514	2011-08-16 15:11:28	10	f
810067.2094	185980.9643	2011-08-16 15:11:48	10	f
810067.18	185981.1702	2011-08-16 15:12:08	10	f
810067.1998	185981.281	2011-08-16 15:12:28	10	f
810065.7256	185981.2927	2011-08-16 15:12:48	10	f
810062.9908	185981.6138	2011-08-16 15:13:08	10	f
810062.0825	185981.5875	2011-08-16 15:13:28	10	f
810061.3948	185981.3531	2011-08-16 15:13:48	10	f
810061.2024	185981.7179	2011-08-16 15:14:08	10	f
810060.2565	185983.7237	2011-08-16 15:14:28	10	f
810061.8346	185984.9504	2011-08-16 15:14:48	10	f
810061.5904	185985.7694	2011-08-16 15:15:08	10	s
810061.2988	185986.1351	2011-08-16 15:15:28	10	f
810063.2694	185988.2588	2011-08-16 15:15:48	10	s
810063.4699	185988.9466	2011-08-16 15:16:08	10	f
810063.3349	185989.0709	2011-08-16 15:16:28	10	f
810064.0774	185990.0959	2011-08-16 15:16:48	10	f
810061.9345	185990.1586	2011-08-16 15:17:08	10	f
810064.131	185994.01	2011-08-16 15:17:28	10	f
810064.4593	185993.581	2011-08-16 15:17:48	10	f
810064.0367	185993.4761	2011-08-16 15:18:08	10	f
810063.335	185994.6828	2011-08-16 15:18:28	10	f
810063.254	185994.8802	2011-08-16 15:18:48	10	f
810063.4914	185995.19	2011-08-16 15:19:08	10	f
810063.9233	185994.9882	2011-08-16 15:19:28	10	f
810063.8783	185995.0078	2011-08-16 15:19:48	10	f
810063.6788	185995.2711	2011-08-16 15:20:08	10	f
810063.662	185995.5108	2011-08-16 15:20:28	10	f
810059.472	186001.2236	2011-08-16 15:20:48	10	f
810059.0042	186001.6644	2011-08-16 15:21:08	10	f
810058.9889	186001.7974	2011-08-16 15:21:28	10	f
810058.7311	186001.8506	2011-08-16 15:21:48	10	f
810057.9713	186002.2322	2011-08-16 15:22:08	10	f
810057.2689	186002.3911	2011-08-16 15:22:28	10	f
810056.5261	186002.8111	2011-08-16 15:22:48	10	f
810055.6326	186003.6295	2011-08-16 15:23:08	10	f
810055.3365	186003.5313	2011-08-16 15:23:28	10	f
810054.6466	186003.6862	2011-08-16 15:23:48	10	f
810054.5841	186003.8987	2011-08-16 15:24:08	10	f
810054.4126	186003.9972	2011-08-16 15:24:28	10	f
810054.157	186004.0516	2011-08-16 15:24:48	10	f
810053.559	186004.0907	2011-08-16 15:25:08	10	f
810053.1223	186004.3212	2011-08-16 15:25:28	10	f
810052.7532	186004.3683	2011-08-16 15:25:48	10	f
810051.851	186004.3667	2011-08-16 15:26:08	10	f
810051.3012	186004.8157	2011-08-16 15:26:28	10	f
810051.1182	186004.826	2011-08-16 15:26:48	10	f
810050.7642	186004.7924	2011-08-16 15:27:08	10	f
810050.3589	186004.7804	2011-08-16 15:27:28	10	f
810049.8689	186004.9412	2011-08-16 15:27:48	10	o
810048.8237	186004.9424	2011-08-16 15:28:08	10	o
810048.2082	186005.0887	2011-08-16 15:28:28	10	o
810047.3187	186005.2021	2011-08-16 15:28:48	10	o
810046.9516	186005.2582	2011-08-16 15:29:08	10	o
810046.2953	186005.323	2011-08-16 15:29:28	10	o
810045.9737	186005.2372	2011-08-16 15:29:48	10	o
810045.1275	186005.489	2011-08-16 15:30:08	10	o
810044.5693	186005.5261	2011-08-16 15:30:28	10	o
810044.0959	186005.7564	2011-08-16 15:30:48	10	o
810042.5162	186005.2705	2011-08-16 15:31:08	10	o
810041.8333	186005.2699	2011-08-16 15:31:28	10	o
810041.7904	186005.6422	2011-08-16 15:31:48	10	o
810042.1312	186005.6185	2011-08-16 15:32:08	10	o
810041.0118	186005.2978	2011-08-16 15:32:28	10	o
812649.5224	187956.431	2011-08-17 13:08:50	11	o
812632.6897	187953.835	2011-08-17 13:09:10	11	o
812615.0677	187952.4135	2011-08-17 13:09:30	11	o
812596.8518	187959.019	2011-08-17 13:09:50	11	o
812579.6905	187966.2972	2011-08-17 13:10:10	11	o
812563.2056	187978.2948	2011-08-17 13:10:30	11	o
812552.0109	187988.8608	2011-08-17 13:10:50	11	o
812536.4581	188001.9272	2011-08-17 13:11:10	11	o
812527.4462	188016.4318	2011-08-17 13:11:30	11	o
812521.4596	188025.3207	2011-08-17 13:11:50	11	o
812516.8913	188040.2535	2011-08-17 13:12:10	11	o
812504.9433	188050.8117	2011-08-17 13:12:30	11	o
812495.0357	188064.6071	2011-08-17 13:12:50	11	o
812492.4593	188071.0008	2011-08-17 13:13:10	11	o
812492.5375	188070.5208	2011-08-17 13:13:30	11	o
812492.4665	188070.5405	2011-08-17 13:13:50	11	s
812492.3975	188070.7194	2011-08-17 13:14:10	11	s
812493.2014	188072.9015	2011-08-17 13:14:30	11	o
812493.0887	188073.2568	2011-08-17 13:14:50	11	o
812493.1591	188073.2749	2011-08-17 13:15:10	11	o
812492.9041	188073.3359	2011-08-17 13:15:30	11	o
812491.0143	188074.9574	2011-08-17 13:15:50	11	g
812491.8986	188073.7563	2011-08-17 13:16:10	11	o
812491.4482	188074.3977	2011-08-17 13:16:30	11	o
812491.4498	188074.1798	2011-08-17 13:16:50	11	o
812491.5666	188073.7512	2011-08-17 13:17:10	11	o
812491.4159	188074.0373	2011-08-17 13:17:30	11	o
812491.8471	188074.2817	2011-08-17 13:17:50	11	o
812492.2484	188073.5218	2011-08-17 13:18:10	11	o
812493.0907	188073.1368	2011-08-17 13:18:30	11	o
812492.9498	188073.2319	2011-08-17 13:18:50	11	o
812492.9238	188073.2332	2011-08-17 13:19:10	11	o
812492.713	188072.9965	2011-08-17 13:19:30	11	o
812491.3223	188072.5022	2011-08-17 13:19:50	11	s
812491.4118	188072.4542	2011-08-17 13:20:10	11	s
812490.1596	188073.5421	2011-08-17 13:20:30	11	s
812489.7753	188073.9112	2011-08-17 13:20:50	11	g
812476.194	188083.4069	2011-08-17 13:21:10	11	s
812474.2423	188085.0307	2011-08-17 13:21:30	11	g
812456.4368	188093.4755	2011-08-17 13:21:50	11	g
812437.42	188101.102	2011-08-17 13:22:10	11	g
812418.5369	188106.107	2011-08-17 13:22:30	11	g
812413.9428	188108.7604	2011-08-17 13:22:50	11	s
812403.4176	188111.1088	2011-08-17 13:23:10	11	g
812396.5901	188116.049	2011-08-17 13:23:30	11	f
812391.8958	188119.0727	2011-08-17 13:23:50	11	s
812391.9128	188119.0666	2011-08-17 13:24:10	11	s
812389.2621	188121.234	2011-08-17 13:24:30	11	s
812389.3434	188121.3515	2011-08-17 13:24:50	11	s
812387.7337	188122.7649	2011-08-17 13:25:10	11	g
812385.6412	188125.1712	2011-08-17 13:25:30	11	s
812385.6584	188125.1607	2011-08-17 13:25:50	11	s
812385.698	188125.1643	2011-08-17 13:26:10	11	s
812385.7277	188125.0575	2011-08-17 13:26:30	11	s
812385.7526	188125.045	2011-08-17 13:26:50	11	s
812385.7508	188125.0305	2011-08-17 13:27:10	11	s
812385.9701	188125.2852	2011-08-17 13:27:30	11	s
812385.6911	188125.6591	2011-08-17 13:27:50	11	s
812385.6815	188125.6287	2011-08-17 13:28:10	11	s
812384.5946	188126.3188	2011-08-17 13:28:30	11	s
812384.602	188126.3257	2011-08-17 13:28:50	11	s
812384.5854	188126.3218	2011-08-17 13:29:10	11	s
812384.6133	188126.3094	2011-08-17 13:29:30	11	s
812384.6444	188126.3361	2011-08-17 13:29:50	11	s
812384.5895	188126.3564	2011-08-17 13:30:10	11	s
812384.6313	188126.8985	2011-08-17 13:30:30	11	s
812384.4311	188127.1172	2011-08-17 13:30:50	11	s
812382.0325	188128.8097	2011-08-17 13:31:10	11	s
812382.0862	188128.7593	2011-08-17 13:31:30	11	s
812382.0363	188128.8087	2011-08-17 13:31:50	11	s
812381.9978	188128.8173	2011-08-17 13:32:10	11	s
812381.9671	188128.8007	2011-08-17 13:32:30	11	s
812381.9307	188128.7927	2011-08-17 13:32:50	11	s
812381.9097	188128.8487	2011-08-17 13:33:10	11	s
812381.8735	188128.8563	2011-08-17 13:33:30	11	s
812381.8551	188128.8801	2011-08-17 13:33:50	11	s
812381.683	188128.8874	2011-08-17 13:34:10	11	s
812381.3285	188128.7825	2011-08-17 13:34:30	11	s
812381.3355	188128.8239	2011-08-17 13:34:50	11	s
812381.3072	188128.8662	2011-08-17 13:35:10	11	s
812381.2924	188128.8957	2011-08-17 13:35:30	11	s
812381.3233	188128.9091	2011-08-17 13:35:50	11	s
812381.2749	188128.9174	2011-08-17 13:36:10	11	s
812381.2282	188128.8112	2011-08-17 13:36:30	11	s
812381.324	188129.5988	2011-08-17 13:36:50	11	s
812381.3045	188129.6103	2011-08-17 13:37:10	11	s
812380.6925	188129.8533	2011-08-17 13:37:30	11	s
812380.6882	188129.8677	2011-08-17 13:37:50	11	s
812380.4673	188129.9366	2011-08-17 13:38:10	11	s
812379.8515	188130.224	2011-08-17 13:38:30	11	s
812379.3473	188129.9458	2011-08-17 13:38:50	11	s
812379.0221	188129.427	2011-08-17 13:39:10	11	s
812378.8585	188129.7104	2011-08-17 13:39:30	11	s
812378.9463	188129.9905	2011-08-17 13:39:50	11	g
812372.8247	188124.0611	2011-08-17 13:40:10	11	s
812372.868	188124.175	2011-08-17 13:40:30	11	s
812372.8131	188122.4945	2011-08-17 13:40:50	11	g
812371.7975	188115.1301	2011-08-17 13:41:10	11	s
812371.7798	188115.1339	2011-08-17 13:41:30	11	s
812371.5061	188115.0775	2011-08-17 13:41:50	11	s
812371.4576	188115.1091	2011-08-17 13:42:10	11	s
812371.4334	188115.0582	2011-08-17 13:42:30	11	s
812371.338	188114.5832	2011-08-17 13:42:50	11	s
812371.3301	188114.5929	2011-08-17 13:43:10	11	s
812370.8791	188114.1931	2011-08-17 13:43:30	11	s
812370.9815	188114.1489	2011-08-17 13:43:50	11	s
812373.7819	188111.3361	2011-08-17 13:44:10	11	s
812374.2291	188110.1851	2011-08-17 13:44:30	11	s
812374.2582	188110.2039	2011-08-17 13:44:50	11	s
812374.2698	188110.2199	2011-08-17 13:45:10	11	s
812376.9861	188109.4342	2011-08-17 13:45:30	11	s
812378.882	188106.5414	2011-08-17 13:45:50	11	s
812378.9505	188106.5906	2011-08-17 13:46:10	11	s
812378.9313	188106.5732	2011-08-17 13:46:30	11	s
812378.9358	188106.5956	2011-08-17 13:46:50	11	s
812379.5699	188106.6114	2011-08-17 13:47:10	11	s
812379.6102	188106.5951	2011-08-17 13:47:30	11	s
812379.6103	188106.5929	2011-08-17 13:47:50	11	s
812379.6153	188106.6019	2011-08-17 13:48:10	11	s
812379.6324	188106.617	2011-08-17 13:48:30	11	s
812379.6041	188106.6171	2011-08-17 13:48:50	11	s
812382.0081	188103.6122	2011-08-17 13:49:10	11	s
812382.1546	188100.3871	2011-08-17 13:49:30	11	s
812382.0908	188100.3359	2011-08-17 13:49:50	11	s
812382.0358	188100.3128	2011-08-17 13:50:10	11	s
812382.1097	188099.717	2011-08-17 13:50:30	11	s
812383.6708	188093.7566	2011-08-17 13:50:50	11	s
812383.816	188091.3012	2011-08-17 13:51:10	11	s
812383.7993	188091.2772	2011-08-17 13:51:30	11	s
812384.0053	188090.141	2011-08-17 13:51:50	11	s
812387.5388	188082.878	2011-08-17 13:52:10	11	s
812387.5097	188082.8147	2011-08-17 13:52:30	11	s
812387.4777	188082.7701	2011-08-17 13:52:50	11	s
812387.3317	188082.7294	2011-08-17 13:53:10	11	s
812392.3466	188060.1558	2011-08-17 13:53:30	11	g
812395.0648	188053.6348	2011-08-17 13:53:50	11	s
812395.0863	188053.7167	2011-08-17 13:54:10	11	s
812395.1059	188052.9298	2011-08-17 13:54:30	11	g
812403.7465	188034.4807	2011-08-17 13:54:50	11	g
812395.8386	188011.1359	2011-08-17 13:55:10	11	g
812383.7052	187993.0117	2011-08-17 13:55:30	11	g
812379.4704	187984.0535	2011-08-17 13:55:50	11	s
812379.5318	187984.0657	2011-08-17 13:56:10	11	s
812380.2525	187975.4681	2011-08-17 13:56:30	11	g
812376.2294	187959.5974	2011-08-17 13:56:50	11	g
812378.1084	187939.9471	2011-08-17 13:57:10	11	g
812385.8074	187927.5859	2011-08-17 13:57:30	11	g
812392.6494	187912.4312	2011-08-17 13:57:50	11	g
812402.8467	187898.9974	2011-08-17 13:58:10	11	g
812417.3202	187885.8233	2011-08-17 13:58:30	11	g
812430.0977	187876.647	2011-08-17 13:58:50	11	s
812430.0084	187876.0198	2011-08-17 13:59:10	11	s
812430.1249	187875.9027	2011-08-17 13:59:30	11	g
812431.7573	187876.0252	2011-08-17 13:59:50	11	s
812431.7739	187876.0091	2011-08-17 14:00:10	11	s
812432.5468	187875.2556	2011-08-17 14:00:30	11	s
812432.7841	187875.6501	2011-08-17 14:00:50	11	s
812432.7633	187875.6771	2011-08-17 14:01:10	11	s
812432.9698	187875.6255	2011-08-17 14:01:30	11	s
812433.021	187875.8832	2011-08-17 14:01:50	11	s
812433.005	187875.8826	2011-08-17 14:02:10	11	s
812432.9826	187875.933	2011-08-17 14:02:30	11	s
812432.9706	187875.927	2011-08-17 14:02:50	11	s
812435.1026	187875.8314	2011-08-17 14:03:10	11	g
812436.8315	187875.3644	2011-08-17 14:03:30	11	s
812437.4013	187874.4825	2011-08-17 14:03:50	11	s
812438.036	187874.4394	2011-08-17 14:04:10	11	s
812438.4942	187874.2465	2011-08-17 14:04:30	11	s
812438.5115	187874.2983	2011-08-17 14:04:50	11	s
812438.5366	187874.3003	2011-08-17 14:05:10	11	s
812438.5412	187874.2993	2011-08-17 14:05:30	11	s
812440.7968	187874.1436	2011-08-17 14:05:50	11	s
812440.8141	187874.1498	2011-08-17 14:06:10	11	s
812440.8911	187874.1992	2011-08-17 14:06:30	11	s
812440.9354	187874.1774	2011-08-17 14:06:50	11	s
812440.5456	187874.4206	2011-08-17 14:07:10	11	s
812440.8663	187874.7679	2011-08-17 14:07:30	11	s
812439.7163	187874.5035	2011-08-17 14:07:50	11	s
812439.5938	187874.7249	2011-08-17 14:08:10	11	s
812439.0632	187874.8718	2011-08-17 14:08:30	11	s
812438.9628	187874.8583	2011-08-17 14:08:50	11	s
812438.8919	187874.8758	2011-08-17 14:09:10	11	s
812430.8733	187875.818	2011-08-17 14:09:30	11	s
812430.953	187875.8765	2011-08-17 14:09:50	11	s
812430.8859	187875.873	2011-08-17 14:10:10	11	s
812430.7987	187875.8755	2011-08-17 14:10:30	11	s
812430.4066	187875.8849	2011-08-17 14:10:50	11	s
812430.3466	187875.875	2011-08-17 14:11:10	11	s
812430.3159	187875.8784	2011-08-17 14:11:30	11	s
812430.2315	187875.8898	2011-08-17 14:11:50	11	s
812430.0788	187875.8877	2011-08-17 14:12:10	11	s
812429.9668	187875.9227	2011-08-17 14:12:30	11	s
812429.8173	187875.9396	2011-08-17 14:12:50	11	s
812427.5636	187876.7529	2011-08-17 14:13:10	11	s
812426.4219	187877.1573	2011-08-17 14:13:30	11	s
812426.3532	187877.1126	2011-08-17 14:13:50	11	s
812426.2956	187877.0794	2011-08-17 14:14:10	11	s
812426.2101	187877.0552	2011-08-17 14:14:30	11	s
812426.1461	187877.0307	2011-08-17 14:14:50	11	s
812424.9572	187877.0007	2011-08-17 14:15:10	11	s
812424.8702	187876.9987	2011-08-17 14:15:30	11	s
812424.8124	187877.0145	2011-08-17 14:15:50	11	s
812424.7548	187877.0647	2011-08-17 14:16:10	11	s
812424.6553	187877.0701	2011-08-17 14:16:30	11	s
812424.6922	187877.1081	2011-08-17 14:16:50	11	s
812424.6415	187877.1597	2011-08-17 14:17:10	11	s
812424.387	187877.2931	2011-08-17 14:17:30	11	s
812426.7215	187879.8198	2011-08-17 14:17:50	11	s
812426.8582	187880.679	2011-08-17 14:18:10	11	s
812426.8276	187880.7024	2011-08-17 14:18:30	11	g
812427.7639	187880.1227	2011-08-17 14:18:50	11	s
812427.8202	187880.1091	2011-08-17 14:19:10	11	s
812427.8425	187880.1477	2011-08-17 14:19:30	11	s
812427.9647	187880.1265	2011-08-17 14:19:50	11	s
812428.1766	187879.9026	2011-08-17 14:20:10	11	s
812429.4794	187878.2058	2011-08-17 14:20:30	11	s
812432.3039	187876.0735	2011-08-17 14:20:50	11	f
812433.0976	187876.2852	2011-08-17 14:21:10	11	s
812433.0886	187876.3238	2011-08-17 14:21:30	11	s
812433.1057	187876.379	2011-08-17 14:21:50	11	s
812433.0949	187876.383	2011-08-17 14:22:10	11	s
812433.1045	187876.3934	2011-08-17 14:22:30	11	s
812433.1331	187876.4244	2011-08-17 14:22:50	11	s
812433.1313	187876.4555	2011-08-17 14:23:10	11	s
812433.1307	187876.4722	2011-08-17 14:23:30	11	s
812433.1061	187876.4557	2011-08-17 14:23:50	11	s
812433.1343	187876.4567	2011-08-17 14:24:10	11	s
812433.1727	187876.4926	2011-08-17 14:24:30	11	s
812433.175	187876.4938	2011-08-17 14:24:50	11	s
812433.1757	187876.4949	2011-08-17 14:25:10	11	s
812433.1844	187876.5086	2011-08-17 14:25:30	11	s
812433.1803	187876.5162	2011-08-17 14:25:50	11	s
812433.2009	187876.537	2011-08-17 14:26:10	11	s
812433.1981	187876.5524	2011-08-17 14:26:30	11	s
812433.2045	187876.6094	2011-08-17 14:26:50	11	s
812433.2402	187876.5929	2011-08-17 14:27:10	11	s
812433.2523	187876.5977	2011-08-17 14:27:30	11	s
812433.2604	187876.5613	2011-08-17 14:27:50	11	s
812433.2857	187876.6456	2011-08-17 14:28:10	11	s
812433.2977	187876.6728	2011-08-17 14:28:30	11	s
812433.2939	187876.6949	2011-08-17 14:28:50	11	s
812433.2991	187876.6762	2011-08-17 14:29:10	11	s
812433.3365	187876.7198	2011-08-17 14:29:30	11	s
812433.3393	187876.7922	2011-08-17 14:29:50	11	s
812433.3496	187876.8237	2011-08-17 14:30:10	11	s
812433.3606	187876.8152	2011-08-17 14:30:30	11	s
812433.3483	187876.8392	2011-08-17 14:30:50	11	s
812433.3256	187876.8562	2011-08-17 14:31:10	11	s
812433.301	187876.882	2011-08-17 14:31:30	11	s
812433.2852	187876.9171	2011-08-17 14:31:50	11	s
812433.2815	187876.9581	2011-08-17 14:32:10	11	s
812433.2719	187876.9689	2011-08-17 14:32:30	11	s
812433.2763	187876.9757	2011-08-17 14:32:50	11	s
812433.2653	187876.9608	2011-08-17 14:33:10	11	s
812433.2881	187876.9639	2011-08-17 14:33:30	11	s
812433.297	187876.9731	2011-08-17 14:33:50	11	s
812433.2677	187876.9576	2011-08-17 14:34:10	11	s
812433.2421	187876.9901	2011-08-17 14:34:30	11	s
812433.2099	187876.9934	2011-08-17 14:34:50	11	s
812433.2069	187877.0133	2011-08-17 14:35:10	11	s
812433.1974	187877.0663	2011-08-17 14:35:30	11	s
812433.1932	187877.0984	2011-08-17 14:35:50	11	s
812433.209	187877.1057	2011-08-17 14:36:10	11	s
812433.1953	187877.1697	2011-08-17 14:36:30	11	s
812433.1567	187877.2462	2011-08-17 14:36:50	11	s
812433.1201	187877.2438	2011-08-17 14:37:10	11	s
812433.1238	187877.2484	2011-08-17 14:37:30	11	s
812433.1213	187877.2538	2011-08-17 14:37:50	11	s
812433.1385	187877.2856	2011-08-17 14:38:10	11	s
812433.0951	187877.3019	2011-08-17 14:38:30	11	s
812433.0669	187877.3442	2011-08-17 14:38:50	11	s
812433.0616	187877.3652	2011-08-17 14:39:10	11	s
812433.0564	187877.3817	2011-08-17 14:39:30	11	s
812433.0615	187877.3874	2011-08-17 14:39:50	11	s
812433.0961	187877.4243	2011-08-17 14:40:10	11	s
812433.0785	187877.4247	2011-08-17 14:40:30	11	s
812433.0364	187877.4511	2011-08-17 14:40:50	11	s
812432.9917	187877.484	2011-08-17 14:41:10	11	s
812432.97	187877.5121	2011-08-17 14:41:30	11	s
812432.9694	187877.5521	2011-08-17 14:41:50	11	s
812432.9779	187877.5691	2011-08-17 14:42:10	11	s
812432.9607	187877.5807	2011-08-17 14:42:30	11	s
812432.9853	187877.5994	2011-08-17 14:42:50	11	s
812433.4749	187877.619	2011-08-17 14:43:10	11	s
812433.4925	187877.7031	2011-08-17 14:43:30	11	s
812433.8503	187877.7592	2011-08-17 14:43:50	11	o
812435.9056	187872.446	2011-08-17 14:44:10	11	o
812435.7137	187872.3646	2011-08-17 14:44:30	11	o
812435.7655	187872.3476	2011-08-17 14:44:50	11	o
812435.7271	187872.3729	2011-08-17 14:45:10	11	o
812437.0233	187872.2421	2011-08-17 14:45:30	11	o
812438.6568	187871.4513	2011-08-17 14:45:50	11	o
812438.7702	187871.5499	2011-08-17 14:46:10	11	o
812439.3023	187871.9236	2011-08-17 14:46:30	11	o
812439.4179	187871.7653	2011-08-17 14:46:50	11	o
812439.4883	187871.7589	2011-08-17 14:47:10	11	o
812439.5224	187871.7668	2011-08-17 14:47:30	11	o
812439.5652	187871.7661	2011-08-17 14:47:50	11	o
812439.9828	187871.1046	2011-08-17 14:48:10	11	o
812440.0056	187871.1087	2011-08-17 14:48:30	11	o
660983.4083	184906.109	2011-08-19 10:40:55	12	o
660983.4245	184906.167	2011-08-19 10:41:15	12	o
660983.414	184906.2925	2011-08-19 10:41:35	12	o
660983.4172	184906.3526	2011-08-19 10:41:55	12	o
660983.4482	184906.4607	2011-08-19 10:42:15	12	o
660983.4991	184906.4835	2011-08-19 10:42:35	12	o
660983.5012	184906.5057	2011-08-19 10:42:55	12	o
660984.1463	184907.9142	2011-08-19 10:43:15	12	o
660984.6055	184907.1129	2011-08-19 10:43:35	12	o
660983.9482	184906.5258	2011-08-19 10:43:55	12	o
660982.3061	184905.3652	2011-08-19 10:44:15	12	o
660982.7892	184905.3634	2011-08-19 10:44:35	12	o
660982.6674	184905.1076	2011-08-19 10:44:55	12	o
660982.0946	184906.6482	2011-08-19 10:45:15	12	o
660983.4739	184907.2325	2011-08-19 10:45:35	12	o
660984.298	184911.0108	2011-08-19 10:45:55	12	f
660986.1176	184920.9828	2011-08-19 10:46:15	12	f
660986.3896	184925.3714	2011-08-19 10:46:35	12	f
660986.0898	184923.4861	2011-08-19 10:46:55	12	f
660986.8643	184929.0527	2011-08-19 10:47:15	12	f
660988.1656	184929.9643	2011-08-19 10:47:35	12	s
660985.4068	184925.4281	2011-08-19 10:47:55	12	s
660984.5288	184922.5242	2011-08-19 10:48:15	12	s
660989.1433	184929.0604	2011-08-19 10:48:35	12	s
660992.4707	184931.7335	2011-08-19 10:48:55	12	s
660993.2328	184929.9736	2011-08-19 10:49:15	12	s
660993.4163	184930.1611	2011-08-19 10:49:35	12	s
660993.4786	184930.1195	2011-08-19 10:49:55	12	s
660993.5001	184930.1798	2011-08-19 10:50:15	12	s
660993.693	184930.274	2011-08-19 10:50:35	12	s
660993.7654	184930.2803	2011-08-19 10:50:55	12	s
660993.8752	184930.2225	2011-08-19 10:51:15	12	s
660993.8709	184930.865	2011-08-19 10:51:35	12	s
660994.345	184930.4085	2011-08-19 10:51:55	12	s
660994.5019	184930.7358	2011-08-19 10:52:15	12	s
660994.5271	184930.5905	2011-08-19 10:52:35	12	s
660994.4906	184930.5701	2011-08-19 10:52:55	12	s
660994.4529	184930.6053	2011-08-19 10:53:15	12	s
660994.4121	184930.6382	2011-08-19 10:53:35	12	s
660995.4941	184930.6703	2011-08-19 10:53:55	12	s
660995.4353	184930.6686	2011-08-19 10:54:15	12	s
660995.3903	184930.5915	2011-08-19 10:54:35	12	s
660995.3657	184930.5334	2011-08-19 10:54:55	12	s
660995.3842	184930.5158	2011-08-19 10:55:15	12	s
660992.5589	184929.2897	2011-08-19 10:55:35	12	s
660992.6079	184925.6781	2011-08-19 10:55:55	12	s
660999.4379	184925.7933	2011-08-19 10:56:15	12	s
660999.8538	184925.3472	2011-08-19 10:56:35	12	s
660999.7968	184925.3222	2011-08-19 10:56:55	12	s
660999.7633	184925.3174	2011-08-19 10:57:15	12	s
660999.8408	184925.2059	2011-08-19 10:57:35	12	s
661004.3855	184925.5546	2011-08-19 10:57:55	12	s
661003.4284	184923.3814	2011-08-19 10:58:15	12	s
661003.5435	184922.7155	2011-08-19 10:58:35	12	s
661003.9687	184922.1128	2011-08-19 10:58:55	12	s
661002.771	184923.1012	2011-08-19 10:59:15	12	s
661002.2614	184924.877	2011-08-19 10:59:35	12	s
661003.4982	184927.1654	2011-08-19 10:59:55	12	s
661005.1235	184926.8362	2011-08-19 11:00:15	12	s
661003.1862	184926.3995	2011-08-19 11:00:35	12	s
661002.9759	184926.065	2011-08-19 11:00:55	12	s
661002.8772	184926.0128	2011-08-19 11:01:15	12	s
661002.7459	184925.9404	2011-08-19 11:01:35	12	s
661002.7058	184925.9021	2011-08-19 11:01:55	12	s
661002.6169	184926.1681	2011-08-19 11:02:15	12	s
661003.0337	184924.8849	2011-08-19 11:02:35	12	s
661003.0187	184924.8603	2011-08-19 11:02:55	12	s
661001.1393	184923.2391	2011-08-19 11:03:15	12	s
661000.8291	184922.5867	2011-08-19 11:03:35	12	s
660999.0092	184915.6498	2011-08-19 11:03:55	12	s
660998.6919	184914.6538	2011-08-19 11:04:15	12	f
660999.4338	184913.6764	2011-08-19 11:04:35	12	f
660999.5716	184913.4821	2011-08-19 11:04:55	12	f
660999.2099	184902.9124	2011-08-19 11:05:15	12	g
660998.5057	184899.132	2011-08-19 11:05:35	12	f
660998.4105	184897.5346	2011-08-19 11:05:55	12	f
660998.2133	184899.1424	2011-08-19 11:06:15	12	f
660997.6511	184896.8609	2011-08-19 11:06:35	12	f
660998.1977	184896.5452	2011-08-19 11:06:55	12	f
660998.509	184895.8846	2011-08-19 11:07:15	12	f
660999.2285	184895.0826	2011-08-19 11:07:35	12	f
660999.5847	184895.3364	2011-08-19 11:07:55	12	f
661000.9571	184895.4782	2011-08-19 11:08:15	12	f
661001.3711	184895.1511	2011-08-19 11:08:35	12	f
661001.4952	184895.0301	2011-08-19 11:08:55	12	f
661001.6755	184894.4839	2011-08-19 11:09:15	12	f
661001.9938	184894.9396	2011-08-19 11:09:35	12	f
661001.9766	184894.9727	2011-08-19 11:09:55	12	f
661001.5441	184893.9789	2011-08-19 11:10:15	12	f
660997.8109	184886.1076	2011-08-19 11:10:35	12	f
660996.1337	184884.5629	2011-08-19 11:10:55	12	f
660995.0349	184884.6107	2011-08-19 11:11:15	12	f
660994.681	184884.2836	2011-08-19 11:11:35	12	f
660994.3701	184883.7134	2011-08-19 11:11:55	12	f
660993.8791	184882.53	2011-08-19 11:12:15	12	f
660994.4923	184882.3505	2011-08-19 11:12:35	12	f
660993.1691	184881.8713	2011-08-19 11:12:55	12	f
660992.7937	184882.3132	2011-08-19 11:13:15	12	f
660993.145	184881.8399	2011-08-19 11:13:35	12	f
660992.3007	184879.9813	2011-08-19 11:13:55	12	f
660992.7635	184878.6842	2011-08-19 11:14:15	12	f
660992.8416	184878.2792	2011-08-19 11:14:35	12	f
660993.1026	184878.2819	2011-08-19 11:14:55	12	f
660992.4311	184877.8226	2011-08-19 11:15:15	12	f
660992.3764	184877.5652	2011-08-19 11:15:35	12	f
660992.6836	184877.4571	2011-08-19 11:15:55	12	f
660992.6366	184877.2743	2011-08-19 11:16:15	12	f
660993.0005	184877.6716	2011-08-19 11:16:35	12	f
660992.8607	184876.5551	2011-08-19 11:16:55	12	f
660992.8566	184875.9836	2011-08-19 11:17:15	12	f
660992.8312	184875.3997	2011-08-19 11:17:35	12	f
660993.4764	184872.7592	2011-08-19 11:17:55	12	f
660995.6082	184867.8848	2011-08-19 11:18:15	12	f
660997.2144	184868.9028	2011-08-19 11:18:35	12	f
660997.3443	184868.2138	2011-08-19 11:18:55	12	f
660997.4523	184868.176	2011-08-19 11:19:15	12	f
660997.5107	184868.1465	2011-08-19 11:19:35	12	f
660997.4623	184868.175	2011-08-19 11:19:55	12	f
660997.4269	184867.9812	2011-08-19 11:20:15	12	f
660997.6447	184867.8744	2011-08-19 11:20:35	12	f
660997.7435	184867.6898	2011-08-19 11:20:55	12	f
660997.8247	184867.8851	2011-08-19 11:21:15	12	f
660997.9295	184867.8684	2011-08-19 11:21:35	12	f
660998.0359	184867.7606	2011-08-19 11:21:55	12	f
660995.5685	184866.0111	2011-08-19 11:22:15	12	f
660995.2442	184864.7327	2011-08-19 11:22:35	12	f
660996.2468	184863.6345	2011-08-19 11:22:55	12	f
660997.2056	184863.0961	2011-08-19 11:23:15	12	f
660997.428	184862.1712	2011-08-19 11:23:35	12	f
660997.3971	184861.6806	2011-08-19 11:23:55	12	f
660997.8084	184861.3935	2011-08-19 11:24:15	12	f
660996.0623	184860.3919	2011-08-19 11:24:35	12	f
660995.1199	184859.8464	2011-08-19 11:24:55	12	f
660994.495	184859.1463	2011-08-19 11:25:15	12	f
660994.888	184858.4032	2011-08-19 11:25:35	12	f
660995.094	184856.4687	2011-08-19 11:25:55	12	f
660991.8864	184854.6216	2011-08-19 11:26:15	12	f
660989.7694	184854.9703	2011-08-19 11:26:35	12	f
660989.7911	184854.7137	2011-08-19 11:26:55	12	f
660989.4697	184854.2713	2011-08-19 11:27:15	12	f
660989.5671	184854.1489	2011-08-19 11:27:35	12	f
660987.7087	184852.7103	2011-08-19 11:27:55	12	f
660986.3371	184852.9365	2011-08-19 11:28:15	12	f
660988.24	184840.5544	2011-08-19 11:28:35	12	s
660989.7096	184840.3036	2011-08-19 11:28:55	12	s
660990.0994	184838.4443	2011-08-19 11:29:15	12	s
660990.1216	184837.6941	2011-08-19 11:29:35	12	f
660990.8383	184836.7208	2011-08-19 11:29:55	12	f
660992.7981	184837.2733	2011-08-19 11:30:15	12	f
660992.899	184837.1832	2011-08-19 11:30:35	12	f
660991.6655	184835.4641	2011-08-19 11:30:55	12	f
660997.0245	184834.7082	2011-08-19 11:31:15	12	f
660998.6759	184834.5872	2011-08-19 11:31:35	12	f
660998.5569	184834.736	2011-08-19 11:31:55	12	f
660999.6985	184836.0306	2011-08-19 11:32:15	12	f
660993.7013	184842.5711	2011-08-19 11:32:35	12	g
660988.4857	184844.8393	2011-08-19 11:32:55	12	f
660989.0431	184845.791	2011-08-19 11:33:15	12	f
660987.8334	184849.1529	2011-08-19 11:33:35	12	f
660987.2171	184851.8103	2011-08-19 11:33:55	12	f
660987.2124	184853.2533	2011-08-19 11:34:15	12	f
660987.5226	184853.4421	2011-08-19 11:34:35	12	f
660987.5374	184853.4856	2011-08-19 11:34:55	12	f
660987.4431	184853.6781	2011-08-19 11:35:15	12	f
660987.5405	184853.7803	2011-08-19 11:35:35	12	f
660988.3598	184854.7325	2011-08-19 11:35:55	12	f
660986.9279	184857.1248	2011-08-19 11:36:15	12	f
660987.0441	184857.6374	2011-08-19 11:36:35	12	f
660987.1522	184857.6674	2011-08-19 11:36:55	12	f
660987.2971	184857.68	2011-08-19 11:37:15	12	f
660987.4268	184857.608	2011-08-19 11:37:35	12	f
660987.5863	184857.6074	2011-08-19 11:37:55	12	f
660987.5403	184857.7792	2011-08-19 11:38:15	12	f
660987.6849	184857.7473	2011-08-19 11:38:35	12	f
660988.4818	184857.8188	2011-08-19 11:38:55	12	f
660990.5377	184858.519	2011-08-19 11:39:15	12	f
660992.5717	184859.4336	2011-08-19 11:39:35	12	f
660992.8754	184859.1421	2011-08-19 11:39:55	12	f
660993.6508	184858.703	2011-08-19 11:40:15	12	f
660994.5992	184858.5115	2011-08-19 11:40:35	12	f
660993.6825	184859.9385	2011-08-19 11:40:55	12	f
660993.4525	184860.2586	2011-08-19 11:41:15	12	f
660993.2208	184860.4563	2011-08-19 11:41:35	12	f
[truncated: 156,434 more chars]
